# Supplementary material for: Tip Growth Defective1 interacts with the cellulose synthase complex to regulate cellulose synthesis in Arabidopsis thaliana
Source: PLoS One. 2024 Feb 15;19(2):e0292149. doi: 10.1371/journal.pone.0292149 (PMC10868759; doi:10.1371/journal.pone.0292149)
Supplement: S1 Table — (XLSX) [file pone.0292149.s002.xlsx]

## Sheet: CESA6 potential interactors
S1 Table: CESA6 Potential Interactors (pValue <0.05, Abundance Ratio >2, Unique Peptides >2)
Accession	Gnene_name	Description	Sum PEP Score	# Unique Peptides	Score Sequest HT: Sequest HT	Abundance_Ratio	Abundance_Ratio_Adj_PValue	Abundance Ratio Variability [%]: (YFP-CESA6) / (LTi6b)	Abundances (Grouped): LTi6b	Abundances (Grouped): YFP-CESA6	Abundances (Grouped) CV [%]: LTi6b	Abundances (Grouped) CV [%]: YFP-CESA6
AT3G54300.1	VAMP727	vesicle-associated membrane protein 727	4.968	2	2.27	100	2.66436e-17			200		32.71
AT2G33120.2	VAMP722	VESICLE-ASSOCIATED MEMBRANE PROTEIN 722	21.653	4	24.89	31.595	1.91526e-12	94.53	1.4	198.6	143.1	58.59
AT5G12250.1	TUB6	beta-6 tubulin	32.511	2	45.17	5.156	0.000840727	3.24	60.5	139.5	45.25
AT5G20350.1	TIP1	Ankyrin repeat family protein with DHHC zinc finger domain	11.964	3	4.73	100	2.66436e-17			200		55.97
AT3G09740.1	SYP71	syntaxin of plants 71	12.568	4	4.52	3.979	0.00511821	10.26	36.4	163.6	40.89	10.55
AT3G11820.1	SYP121	syntaxin of plants 121	19.184	6	26.25	4.922	0.00118303	52.61	26.1	173.9	22.36	12.11
AT5G65950.1	ROG2	RESPONSE TO OLIGOGALACTURONIDE-2, ROG2, TRAPPC11	8.279	2	5.63	100	2.66436e-17			200		36.82
AT3G46830.1	RABA2C	RAB GTPase homolog A2C	10.983	3	11.49	4.253	0.00329549	65.01	36	164	2.67	18.83
AT1G22280.3	PAPP2C	phytochrome-associated protein phosphatase type 2C	5.521	3	1.82	3.91	0.00573457	76.92	93.6	106.4	36.88	85.59
AT2G47730.1		glutathione S-transferase phi 8	19.526	6	17.15	5.444	0.000556733	292.97	130.5	69.5	69.81	73.25
AT3G51550.1	FER	FERONIA	7.495	3	1.72	100	2.66436e-17			200		22.18
AT2G22125.1	CSI1	Cellulose synthase Interactive1	127.621	35	128.14	3.902	0.00580277	89.22	14.3	185.7	24.08	28.48
AT3G49720.1	CGR2	Encodes CGR2 (cotton Golgi-related 2)	6.926	2	10.16	5.674	0.000402783	21.44	19.5	180.5	9.54	15.89
AT5G64740.1	CESA6	cellulose synthase 6	321.467	23	546.46	48.176	2.94276e-15	133.23	0.5	199.5	20.8	15.52
AT5G05170.1	CESA3	cellulose synthase 3	262.69	35	382.38	45.274	8.22557e-15	104.63	2	198	40.67	2.46
AT4G32410.1	CESA1	cellulose synthase 1	175.831	22	223	27.569	1.32607e-11	78.63	4.3	195.7	105.56	5.26
AT1G45688.1	CC1	CC1, COMPANION OF CELLULOSE SYNTHASE 1	14.117	3	18.08	100	2.66436e-17			200		18.02
AT1G26670.1	ATVTI12	ATVTI12, VESICAL TRANSPORT V-SNARE 12	7.245	2	10.74	100	2.66436e-17			200		40.72
AT1G75680.1	ATGH9B7	glycosyl hydrolase 9B7	10.165	4	3.83	3.845	0.00635536	7.35	69.4	130.6	4.42	7.13
AT5G15090.1		voltage dependent anion channel 3	17.86	6	10.62	100	2.66436e-17			200		24.37
AT3G26780.1		MITOCHONDRIAL EDITING FACTOR 14	12.713	3	13.89	100	2.66436e-17			200		16.11
AT1G12850.1		Phosphoglycerate mutase family protein	8.127	3	8.36	100	2.66436e-17			200		16.84
AT2G19750.1		Ribosomal protein S30 family protein	8.3	3	7.66	100	2.66436e-17			200		134.49
AT1G35220.1		FAM91 carboxy-terminus protein	7.814	3	4.2	100	2.66436e-17			200		71.08
AT1G62390.1		Octicosapeptide/Phox/Bem1p (PB1) domain-containing protein / tetratricopeptide repeat (TPR)-containing protein	3.562	2	0	100	2.66436e-17			200		10.98
AT5G22650.1		histone deacetylase 2B	4.928	2	0	7.287	4.97017e-05	124.41	14	186	132.46
AT3G55360.1		ENOYL-COA REDUCTASE, GLASSY HAIR 6, GLH6, TSC13	5.955	2	4.63	7.224	5.35541e-05	42.74	23.8	176.2		35.74
AT3G52300.1		ATP synthase D chain, mitochondrial	4.829	2	3.66	6.901	7.98382e-05	119.17	11.9	188.1	123.02	8.99
AT1G04430.1		S-adenosyl-L-methionine-dependent methyltransferases superfamily protein	8.336	4	5.64	5.082	0.000932808	71.57	15.7	184.3	51.35	21.06
AT5G19510.1		Translation elongation factor EF1B/ribosomal protein S6 family protein	9.938	3	7.08	4.74	0.00155884	46.84	179.8	20.2	19.47	55.85
AT1G26850.1		S-adenosyl-L-methionine-dependent methyltransferases superfamily protein	19.209	6	16.48	4.105	0.0041858	61.32	22.7	177.3	12.01	33.96
AT1G02500.1		S-adenosylmethionine synthetase 1	38.891	2	62.69	4.098	0.0042222	91.77	119	81	74.58	70.92
AT5G40770.1		prohibitin 3	17.629	5	20.82	3.351	0.0148991	32.16	29.8	170.2	55.99	30.58
AT2G30490.1		cinnamate-4-hydroxylase	19.304	6	18.57	3.313	0.0159391	97.02	31.4	168.6	43.26	50.99
AT5G28540.1		heat shock protein 70 (Hsp 70) family protein	96.37	2	166.85	3.31	0.0159772	31.29	42.1	157.9	77.67	62.54
AT1G14810.1		semialdehyde dehydrogenase family protein	8.524	2	8.32	3.142	0.0215641	59.27	80.2	119.8	54.2	53.86
AT2G40590.1		Ribosomal protein S26e family protein	36.66	2	42.41	3.005	0.0275062	73.65	56.5	143.5	48.21	13.98
AT1G56330.1		secretion-associated RAS 1B	9.07	2	6.23	2.991	0.0280128	0	31.8	168.2		56.69
AT3G12580.1		heat shock protein 70	99.126	3	229.07	2.962	0.0294427	0.28	35.3	164.7		12.12
AT3G14840.2		Leucine-rich repeat transmembrane protein kinase	8.491	3	1.88	2.912	0.0322096	20.21	49.6	150.4	167.22	9
AT4G11850.1		phospholipase D gamma 1	9.324	3	10.39	2.82	0.0378502	19.14	71.2	128.8	4.87	25.82
AT5G02490.1		Heat shock protein 70 (Hsp 70) family protein	92.379	3	215.14	2.721	0.0453664	28.1	16.8	183.2	23.86	67.29
AT3G04120.1		glyceraldehyde-3-phosphate dehydrogenase C subunit 1	117.228	2	243.69	2.679	0.0490646	80.33	46.8	153.2	74.41	41.88

## Sheet: Proteom discoverer output
S1 table: Proteins identfied in YFP-CESA6 Co-immunoprecipitation
Checked	Protein FDR Confidence: Combined	Master	Accession	Description	Exp. q-value: Combined	Contaminant	Sum PEP Score	Coverage [%]	# Peptides	# PSMs	# Unique Peptides	# AAs	MW [kDa]	calc. pI	Score Sequest HT: Sequest HT	# Peptides (by Search Engine): Sequest HT	# Protein Pathway Groups	# Razor Peptides	Abundance Ratio: (YFP-CESA6) / (LTi6b)	Abundance Ratio Adj. P-Value: (YFP-CESA6) / (LTi6b)	Abundance Ratio Variability [%]: (YFP-CESA6) / (LTi6b)	Abundances (Grouped): LTi6b	Abundances (Grouped): YFP-CESA6	Abundances (Grouped) CV [%]: LTi6b	Abundances (Grouped) CV [%]: YFP-CESA6	Found in Sample: [S1] F1: Sample, LTi6b	Found in Sample: [S2] F2: Sample, LTi6b	Found in Sample: [S3] F3: Sample, LTi6b	Found in Sample: [S4] F4: Sample, YFP-CESA6	Found in Sample: [S5] F5: Sample, YFP-CESA6	Found in Sample: [S6] F6: Sample, YFP-CESA6	# Protein Groups	Modifications
FALSE	High	Master Protein	AT3G09630.1	Ribosomal protein L4/L1 family	0	TRUE	233.574	55	27	246	9	406	44.7	10.35	644.05	27	0	24	1.117	0.801739	50.78	94.7	105.3	5.07	13.11	High	High	High	High	High	High	1
FALSE	High	Master Protein	AT1G43170.1	ribosomal protein 1	0	TRUE	186.203	59	30	236	21	389	44.5	10.17	472.95	30	0	11	1.095	0.811903	53.05	97.3	102.7	6.07	4.53	High	High	High	High	High	High	1
FALSE	High	Master Protein	AT5G02870.1	Ribosomal protein L4/L1 family	0	TRUE	217.449	55	27	233	9	407	44.7	10.3	606.49	27	0	0	1.149	0.77182	72.92	108.7	91.3	24.6	12.6	High	High	High	High	High	High	1
FALSE	High	Master Protein	AT5G64740.1	cellulose synthase 6	0	TRUE	321.467	51	53	232	23	1084	122.4	7.4	546.46	53	0	33	48.176	2.94276e-15	133.23	0.5	199.5	20.8	15.52	Peak Found	Peak Found	Peak Found	High	High	High	1
FALSE	High	Master Protein	AT5G08680.1	ATP synthase alpha/beta family protein	0	TRUE	220.186	67	29	177	28	559	59.8	6.49	404.9	29	0	1	1.712	0.302	73.61	49.8	150.2	32.87	66.59	High	High	High	High	High	High	1
FALSE	High	Master Protein	AT1G33140.1	Ribosomal protein L6 family	0	TRUE	126.246	69	18	174	13	194	22	9.45	410.93	18	0	5	0.967	0.904535	45.9	94.4	105.6	27.53	6.36	High	High	High	High	High	High	1
FALSE	High	Master Protein	AT5G07090.1	Ribosomal protein S4 (RPS4A) family protein	0	TRUE	151.321	65	22	163	4	262	29.9	10.17	368.3	22	0	20	1.056	0.83945	46.56	102.6	97.4	6.68	4.49	High	High	High	High	High	High	1
FALSE	High	Master Protein	AT5G02500.1	heat shock cognate protein 70-1	0	TRUE	176.305	55	28	157	6	651	71.3	5.12	366.99	28	0	28	2.616	0.0552845	46.65	50.5	149.5	3.91	19.09	High	High	High	High	High	High	1
FALSE	High	Master Protein	AT1G07940.1	GTP binding Elongation factor Tu family protein	0	TRUE	132.813	49	17	148	17	449	49.5	9.11	318.82	17	0	0	0.472	0.439201	48.84	138.5	61.5	12	21.35	High	High	High	High	High	High	1
FALSE	High	Master Protein	AT2G47610.1	Ribosomal protein L7Ae/L30e/S12e/Gadd45 family protein	0	TRUE	116.946	63	20	147	5	257	29.1	10.13	307.79	20	0	18	1.222	0.694152	64.93	82.2	117.8	9.06	13.98	High	High	High	High	High	High	1
FALSE	High	Master Protein	AT5G05170.1	cellulose synthase 3	0	TRUE	262.69	43	43	144	35	1065	119.6	7.56	382.38	43	0	7	45.274	8.22557e-15	104.63	2	198	40.67	2.46	High	High	Peak Found	High	High	High	1	Acetyl [N-Term]
FALSE	High	Master Protein	AT1G72370.1	40s ribosomal protein SA	0	TRUE	125.834	44	11	144	8	298	32.3	5.15	356.62	11	0	6	0.436	0.348673	64.11	128.6	71.4	35.21	38.18	High	High	High	High	High	High	1
FALSE	High	Master Protein	AT5G58420.1	Ribosomal protein S4 (RPS4A) family protein	0	TRUE	126.347	63	19	142	1	262	29.8	10.21	334.7	19	0	0	0.01	2.66436e-17		200		42.86		High	Peak Found	Not Found	Not Found	Not Found	Not Found	1
FALSE	High	Master Protein	AT3G62870.1	Ribosomal protein L7Ae/L30e/S12e/Gadd45 family protein	0	TRUE	97.876	63	19	133	4	256	29	10.15	269.68	19	0	0	1.127	0.789394	68.38	88.6	111.4	13.98	15.67	High	High	High	High	High	High	1
FALSE	High	Master Protein	AT2G31610.1	Ribosomal protein S3 family protein	0	TRUE	92.293	62	19	127	2	250	27.5	9.54	282.83	19	0	1	0.953	0.917179	76.7	125.2	74.8	12.44	16.76	High	High	High	High	High	High	1
FALSE	High	Master Protein	AT5G10360.1	Ribosomal protein S6e	0	TRUE	123.135	50	20	126	8	249	28.1	10.83	355.32	20	0	11	0.935	0.928078	40.62	103.7	96.3	5.31	8.9	High	High	High	High	High	High	1
FALSE	High	Master Protein	AT3G25520.1	ribosomal protein L5	0	TRUE	141.643	53	19	126	4	301	34.3	9.31	326.17	19	0	16	0.878	0.979895	51.77	104.5	95.5	22.26	5.58	High	High	High	High	High	High	1
FALSE	High	Master Protein	AT4G30190.2	H(+)-ATPase 2	0	TRUE	129.184	26	29	123	7	981	108.2	7.14	218.92	29	0	25	0.698	0.870448	40.14	111.7	88.3	40.32	11.38	High	High	High	High	High	High	1
FALSE	High	Master Protein	AT3G53870.1	Ribosomal protein S3 family protein	0	TRUE	94.759	61	19	123	3	249	27.3	9.54	285.63	19	0	19	0.986	0.893986	51.04	101.7	98.3	5.18	8.87	High	High	High	High	High	High	1
FALSE	High	Master Protein	AT1G74050.1	Ribosomal protein L6 family protein	0	TRUE	108.099	55	21	120	10	233	26.1	10.17	283.46	21	0	11	0.943	0.924722	40.65	99.5	100.5	8.89	5.27	High	High	High	High	High	High	1
FALSE	High	Master Protein	AT5G39740.1	ribosomal protein L5 B	0	TRUE	137.662	53	19	119	4	301	34.4	9.17	291.13	19	0	0	0.583	0.694152	34.58	129.5	70.5	10.04	17.57	High	High	High	High	High	High	1
FALSE	High	Master Protein	AT5G20290.1	Ribosomal protein S8e family protein	0	TRUE	119.103	50	13	118	13	222	25	10.32	330.42	13	0	0	0.887	0.974806	39.36	105.3	94.7	7.22	3.36	High	High	High	High	High	High	1
FALSE	High	Master Protein	AT1G13440.1	glyceraldehyde-3-phosphate dehydrogenase C2	0	TRUE	126.21	68	21	118	3	338	36.9	7.18	254.09	21	0	24	1.015	0.874022	53.61	97.4	102.6	5.21	17.69	High	High	High	High	High	High	1
FALSE	High	Master Protein	AT2G18960.1	H(+)-ATPase 1	0	TRUE	121.376	27	28	116	4	949	104.2	6.7	201.01	28	0	3	0.737	0.904535	52.13	103	97	57.79	34.06	High	High	High	High	Peak Found	High	1
FALSE	High	Master Protein	ATCG00490.1	ribulose-bisphosphate carboxylases	0	TRUE	125.673	37	20	115	20	479	52.9	6.29	247.54	20	0	0	0.345	0.158192	56.84	139.8	60.2	16.97	22.05	High	High	High	High	High	High	1
FALSE	High	Master Protein	AT3G09440.1	Heat shock protein 70 (Hsp 70) family protein	0	TRUE	126.162	39	24	114	6	649	71.1	5.07	267.23	24	0	0	2.064	0.157822	48.81	68.4	131.6	24.7	27.49	High	High	High	High	High	High	1
FALSE	High	Master Protein	AT3G24830.1	Ribosomal protein L13 family protein	0	TRUE	84.623	49	12	113	5	206	23.4	10.35	246.09	12	0	11	1.074	0.833422	44.42	91.1	108.9	4.93	19.81	High	High	High	High	High	High	1
FALSE	High	Master Protein	AT1G58380.1	Ribosomal protein S5 family protein	0	TRUE	97.781	45	14	113	4	284	30.7	10.26	245.21	14	0	0	1.214	0.698951	63.09	91.6	108.4	17.49	32.38	High	High	High	High	High	High	1
FALSE	High	Master Protein	AT5G35530.1	Ribosomal protein S3 family protein	0	TRUE	88.803	63	19	113	4	248	27.4	9.54	244.23	19	0	0	0.715	0.884806	38.18	104.5	95.5	12.72	26.15	High	High	High	High	High	High	1
FALSE	High	Master Protein	AT2G41840.1	Ribosomal protein S5 family protein	0	TRUE	102.036	55	16	113	6	285	30.9	10.29	260.55	16	0	11	1.211	0.700081	42.98	93.3	106.7	4.58	8.79	High	High	High	High	High	High	1
FALSE	High	Master Protein	AT3G04120.1	glyceraldehyde-3-phosphate dehydrogenase C subunit 1	0	TRUE	117.228	66	20	112	2	338	36.9	7.12	243.69	20	0	0	2.679	0.0490646	80.33	46.8	153.2	74.41	41.88	High	High	High	High	High	High	1
FALSE	High	Master Protein	AT2G01250.1	Ribosomal protein L30/L7 family protein	0	TRUE	87.25	62	21	112	11	242	28.2	9.94	235.71	21	0	10	1.11	0.806037	51.32	95.4	104.6	9.71	7.31	High	High	High	High	High	High	1
FALSE	High	Master Protein	AT3G04840.1	Ribosomal protein S3Ae	0	TRUE	99.996	54	19	110	10	262	29.8	9.76	240.11	19	0	9	1.282	0.636326	60.59	95.2	104.8	17.33	10.09	High	High	High	High	High	High	1
FALSE	High	Master Protein	AT4G31700.1	ribosomal protein S6	0	TRUE	122.097	46	16	109	4	250	28.4	10.61	325.55	16	0	0	0.997	0.883989	27.83	103.4	96.6	5.06	15.18	High	High	High	High	High	High	1
FALSE	High	Master Protein	AT2G18020.1	Ribosomal protein L2 family	0	TRUE	102.909	59	13	109	2	258	27.8	10.9	256.89	13	0	14	1.06	0.83756	30.05	101.2	98.8	3.85	2.01	High	High	High	High	High	High	1
FALSE	High	Master Protein	AT4G34670.1	Ribosomal protein S3Ae	0	TRUE	101.409	58	19	108	10	262	29.8	9.74	230.49	19	0	0	0.855	0.997116	58.79	101.7	98.3	17.14	14.67	High	High	High	High	High	High	1
FALSE	High	Master Protein	AT4G36130.1	Ribosomal protein L2 family	0	TRUE	98.458	59	13	105	2	258	27.9	10.83	214.99	13	0	0	1.302	0.615626	81.49	109.8	90.2	48.18	12.43	High	High	High	High	High	High	1
FALSE	High	Master Protein	AT4G32410.1	cellulose synthase 1	0	TRUE	175.831	32	31	104	22	1081	122.2	6.95	223	31	0	0	27.569	1.32607e-11	78.63	4.3	195.7	105.56	5.26	High	Peak Found	Peak Found	High	High	High	1
FALSE	High	Master Protein	AT3G05590.1	ribosomal protein L18	0	TRUE	63.905	53	11	103	4	187	20.9	10.98	246.33	11	0	0	1.01	0.877213	33.63	93.2	106.8	20.84	12	High	High	High	High	High	High	1
FALSE	High	Master Protein	AT5G09870.1	cellulose synthase 5	0	TRUE	145.736	31	36	103	5	1069	120.8	7.33	215.37	36	0	2	2.601	0.0567967	8.16	2.7	197.3		12.87	Peak Found	Not Found	Not Found	High	High	High	1
FALSE	High	Master Protein	AT1G18540.1	Ribosomal protein L6 family protein	0	TRUE	88.842	52	18	103	7	233	26.1	10.1	248.39	18	0	0	0.903	0.961921	24.32	101.6	98.4	21.03	8.25	High	High	High	High	High	High	1
FALSE	High	Master Protein	AT1G56070.1	Ribosomal protein S5/Elongation factor G/III/V family protein	0	TRUE	124.73	35	25	103	25	843	93.8	6.25	198.13	25	0	0	0.849	0.997175	63.72	94	106	18.48	41.82	High	High	High	High	High	High	1
FALSE	High	Master Protein	AT2G44120.2	Ribosomal protein L30/L7 family protein	0	TRUE	75.26	62	19	102	4	247	28.5	9.88	205.25	19	0	6	0.99	0.891099	66.4	104.4	95.6	12.03	7.19	High	High	High	High	High	High	1
FALSE	High	Master Protein	AT3G12580.1	heat shock protein 70	0	TRUE	99.126	31	19	101	3	650	71.1	5.25	229.07	19	0	0	2.962	0.0294427	0.28	35.3	164.7		12.12	Peak Found	Not Found	Not Found	Peak Found	High	High	1
FALSE	High	Master Protein	AT3G07110.2	Ribosomal protein L13 family protein	0	TRUE	86.302	52	12	100	5	207	23.6	10.4	225.35	12	0	3	0.932	0.92977	27.31	108.1	91.9	5.85	20.2	High	High	High	High	High	High	1
FALSE	High	Master Protein	AT1G78900.1	vacuolar ATP synthase subunit A	0	TRUE	117.211	49	26	98	26	623	68.8	5.24	183.89	26	0	0	0.589	0.703752	55.12	122.8	77.2	22.33	18.46	High	High	High	High	High	High	1
FALSE	High	Master Protein	AT5G27850.1	Ribosomal protein L18e/L15 superfamily protein	0	TRUE	73.644	58	13	98	6	187	21	10.96	224.64	13	0	9	1.029	0.860041	49.96	90.4	109.6	13.85	9.9	High	High	High	High	High	High	1
FALSE	High	Master Protein	AT2G21390.1	Coatomer, alpha subunit	0	TRUE	99.405	28	29	96	10	1218	136.4	6.92	143.3	29	0	18	0.57	0.667561	49.22	134.3	65.7	27.4	64.11	High	High	High	High	High	High	1
FALSE	High	Master Protein	AT3G11130.1	Clathrin, heavy chain	0	TRUE	110.211	20	30	93	3	1705	193.1	5.4	149.96	30	0	0	0.711	0.880676	127.86	29.6	170.4	23.8	56.11	High	High	High	High	High	High	1
FALSE	High	Master Protein	AT2G39460.1	ribosomal protein L23AA	0	TRUE	76.754	49	14	92	14	154	17.4	10.2	190.22	14	0	0	0.903	0.961921	67.49	99.7	100.3	7.66	20.98	High	High	High	High	High	High	1
FALSE	High	Master Protein	AT5G02490.1	Heat shock protein 70 (Hsp 70) family protein	0	TRUE	92.379	31	18	92	3	653	71.3	5.12	215.14	18	0	0	2.721	0.0453664	28.1	16.8	183.2	23.86	67.29	Peak Found	High	Not Found	High	High	High	1
FALSE	High	Master Protein	AT3G08530.1	Clathrin, heavy chain	0	TRUE	113.799	22	32	89	5	1703	193.1	5.38	130.36	32	0	28	0.491	0.481465	52.45	148	52	36.79	29.55	High	High	Peak Found	Peak Found	Peak Found	High	1
FALSE	High	Master Protein	AT5G61170.1	Ribosomal protein S19e family protein	0	TRUE	69.807	57	9	88	4	143	15.7	10.21	188.86	9	0	0	1.079	0.827892	70.45	116.9	83.1	20.5	47.63	High	High	High	High	High	High	1
FALSE	High	Master Protein	AT3G02080.1	Ribosomal protein S19e family protein	0	TRUE	73.596	62	10	88	5	143	15.8	10.08	217.37	10	0	6	0.716	0.885138	55.24	117.3	82.7	15.18	16.54	High	High	High	High	High	High	1
FALSE	High	Master Protein	AT2G34480.1	Ribosomal protein L18ae/LX family protein	0	TRUE	86.22	61	14	87	7	178	21.3	10.48	156.85	14	0	6	1.867	0.226202	56.86	59.8	140.2	21.65	4.48	High	High	High	High	High	High	1
FALSE	High	Master Protein	AT4G13170.1	Ribosomal protein L13 family protein	0	TRUE	72.778	42	10	86	1	206	23.6	10.39	185.83	10	0	0	100	2.66436e-17			200		2.27	Not Found	Not Found	Not Found	High	High	High	1
FALSE	High	Master Protein	AT1G18080.1	Transducin/WD40 repeat-like superfamily protein	0	TRUE	83.01	70	20	86	16	327	35.7	7.71	165.93	20	0	4	0.692	0.860014	67.23	97.4	102.6	45.77	33.77	High	High	High	High	High	High	1
FALSE	High	Master Protein	AT5G48760.1	Ribosomal protein L13 family protein	0	TRUE	72.742	50	11	85	3	206	23.6	10.37	183.15	11	0	0	1.066	0.835219	51.1	93.8	106.2	23.1	21.71	High	High	Peak Found	High	High	High	1
FALSE	High	Master Protein	AT4G27090.1	Ribosomal protein L14	0	TRUE	57.857	51	12	85	6	134	15.5	10.04	185.57	12	0	7	0.994	0.885641	62.61	103	97	6.08	20.57	High	High	High	High	High	High	1
FALSE	High	Master Protein	AT3G60770.1	Ribosomal protein S13/S15	0	TRUE	53.838	52	12	84	1	151	17.1	10.39	196.88	12	0	11	0.901	0.964366	52.43	113.8	86.2	15.4	1.13	High	High	High	High	High	High	1
FALSE	High	Master Protein	AT3G52930.1	Aldolase superfamily protein	0	TRUE	99.619	66	18	83	12	358	38.5	6.46	192.63	18	0	6	0.377	0.217814	74.59	159.8	40.2	29.73	49.81	High	High	High	High	High	High	1
FALSE	High	Master Protein	AT5G28540.1	heat shock protein 70 (Hsp 70) family protein	0	TRUE	96.37	34	22	82	2	669	73.6	5.17	166.85	22	0	0	3.31	0.0159772	31.29	42.1	157.9	77.67	62.54	High	High	High	High	High	Peak Found	1
FALSE	High	Master Protein	AT2G36160.1	Ribosomal protein S11 family protein	0	TRUE	83.97	49	10	82	1	150	16.2	10.59	195.35	10	0	13	0.828	0.996191	62.36	98	102	6.42	20.7	High	High	High	High	High	High	1
FALSE	High	Master Protein	AT5G42020.1	Heat shock protein 70 (Hsp 70) family protein	0	TRUE	97.216	34	22	82	2	668	73.5	5.21	164.88	22	0	20	1.431	0.497946	53.27	117.2	82.8	35.93	29.01	Peak Found	High	High	High	High	High	1
FALSE	High	Master Protein	AT1G14320.1	Ribosomal protein L16p/L10e family protein	0	TRUE	83.05	54	18	82	8	220	24.9	10.49	188.19	18	0	11	1.169	0.750123	47.71	84.2	115.8	9.93	8.91	High	High	High	High	High	High	1
FALSE	High	Master Protein	AT5G15200.1	Ribosomal protein S4	0	TRUE	55.556	52	13	82	6	198	23	10.17	181.39	13	0	8	1.18	0.73667	52.79	99	101	11.85	7.84	High	High	High	High	High	High	1
FALSE	High	Master Protein	AT4G00100.1	ribosomal protein S13A	0	TRUE	56.843	52	12	81	1	151	17.1	10.39	192.79	12	0	0	1.016	0.873869	34.9	97.2	102.8	32.28	37	High	High	High	Peak Found	High	Peak Found	1
FALSE	High	Master Protein	AT3G11510.1	Ribosomal protein S11 family protein	0	TRUE	82.799	49	10	80	1	150	16.3	10.59	192.17	10	0	0	0.699	0.871358	8.88	117.7	82.3	11.54	0.78	High	High	High	High	High	High	1
FALSE	High	Master Protein	AT1G61580.1	R-protein L3 B	0	TRUE	50.499	29	14	80	5	390	44.5	10.11	174.51	14	0	0	1.051	0.842433	40.82	118.6	81.4	47.51	12.06	High	High	Peak Found	High	High	High	1
FALSE	High	Master Protein	AT2G27530.1	Ribosomal protein L1p/L10e family	0	TRUE	75.311	38	8	79	4	216	24.4	9.88	218.66	8	0	0	1.104	0.808052	49.83	104.8	95.2	15.04	21.61	High	High	High	High	High	High	1
FALSE	High	Master Protein	AT3G45030.1	Ribosomal protein S10p/S20e family protein	0	TRUE	48.679	40	8	78	1	124	13.9	9.72	178.28	8	0	7	0.693	0.861045	37.93	124.2	75.8	6.6	8.63	High	High	High	High	High	High	1
FALSE	High	Master Protein	AT1G08360.1	Ribosomal protein L1p/L10e family	0	TRUE	76.914	36	8	76	2	216	24.5	9.88	216.97	8	0	8	0.874	0.984838	59.45	114.8	85.2	9.66	8.07	High	High	High	High	High	High	1
FALSE	High	Master Protein	AT1G62020.1	Coatomer, alpha subunit	0	TRUE	80.112	24	24	76	5	1216	136.5	6.98	106.03	24	0	0	0.799	0.971625	63.74	136.5	63.5	56.96	14.84	High	High	High	High	High	Peak Found	1
FALSE	High	Master Protein	AT3G47370.2	Ribosomal protein S10p/S20e family protein	0	TRUE	50.44	40	8	76	1	122	13.7	9.72	176.63	8	0	0	0.679	0.842433	58.34	119.1	80.9	43.62	8.59	High	High	High	High	High	High	1
FALSE	High	Master Protein	AT2G47110.1	ubiquitin 6	0	TRUE	44.45	57	9	75	3	157	17.8	9.8	141.53	9	0	6	1.107	0.808052	72.29	110.2	89.8	17.54	23.54	High	High	High	High	High	High	1
FALSE	High	Master Protein	AT3G05560.1	Ribosomal L22e protein family	0	TRUE	77.277	48	10	75	1	124	14	9.55	191.34	10	0	10	1.002	0.879943	50.33	95.4	104.6	22.37	9.22	High	High	High	High	High	High	1
FALSE	High	Master Protein	AT4G39350.1	cellulose synthase A2	0	TRUE	132.191	32	35	75	10	1084	122	7.46	172.24	35	0	2	2.434	0.0777056	105.3	1.8	198.2	68.68	12.38	Peak Found	Peak Found	Peak Found	High	High	High	1
FALSE	High	Master Protein	AT4G18100.1	Ribosomal protein L32e	0	TRUE	71.102	51	9	74	4	133	15.5	10.89	175.26	9	0	8	0.737	0.904535	74.08	121.9	78.1	14.83	17.36	High	High	High	High	High	High	1
FALSE	High	Master Protein	AT3G52580.1	Ribosomal protein S11 family protein	0	TRUE	80.391	49	10	72	3	150	16.2	10.59	181.88	10	0	0	1.133	0.783339	8.8	97.5	102.5	1.55	7.26	High	High	High	High	High	High	1
FALSE	High	Master Protein	AT5G26742.2	DEAD box RNA helicase (RH3)	0	TRUE	72.154	26	16	71	16	748	81.1	7.8	104.38	16	0	0	1.087	0.822065	42.97	87.1	112.9	13.33	25.02	High	High	High	High	High	High	1
FALSE	High	Master Protein	AT1G04480.1	Ribosomal protein L14p/L23e family protein	0	TRUE	60.975	64	10	71	10	140	15	10.48	130.47	10	0	0	0.981	0.897999	100.32	122.7	77.3	4.35	1.73	High	High	High	High	High	High	1
FALSE	High	Master Protein	AT5G27770.1	Ribosomal L22e protein family	0	TRUE	75.54	48	10	71	1	124	14	9.55	175.51	10	0	0	0.651	0.811903	40.06	121.1	78.9	34.54	12.91	High	High	High	High	Peak Found	Peak Found	1
FALSE	High	Master Protein	AT2G04390.1	Ribosomal S17 family protein	0	TRUE	58.803	35	11	71	2	141	16	10.04	146.27	11	0	12	0.787	0.960845	58.28	116.8	83.2	24.35	22.43	High	High	Not Found	Not Found	Not Found	Not Found	1
FALSE	High	Master Protein	AT3G26650.1	glyceraldehyde 3-phosphate dehydrogenase A subunit	0	TRUE	71.143	52	16	70	5	396	42.5	7.75	134.77	16	0	10	0.668	0.835219	55.79	116.8	83.2	38.12	15.23	High	High	High	High	High	High	1
FALSE	High	Master Protein	AT3G13580.3	Ribosomal protein L30/L7 family protein	0	TRUE	56.168	47	13	70	1	244	28.4	9.95	137.31	13	0	0	1.276	0.641673	14.51	90.4	109.6	7.28	16.87	High	High	Not Found	High	Peak Found	Peak Found	1
FALSE	High	Master Protein	AT3G48930.1	Nucleic acid-binding, OB-fold-like protein	0	TRUE	68.946	51	10	69	6	160	17.9	10.56	173.3	10	0	4	1.101	0.808387	25.82	100.5	99.5	5.83	5.74	High	High	High	High	High	High	1
FALSE	High	Master Protein	AT1G54270.1	eif4a-2	0	TRUE	77.423	36	15	68	2	412	46.7	5.68	105.92	15	0	15	1.165	0.753377	65.07	98.2	101.8	12.48	10.88	High	Peak Found	High	High	High	High	1
FALSE	High	Master Protein	AT3G53430.1	Ribosomal protein L11 family protein	0	TRUE	50.196	57	8	68	3	166	18	8.97	140.74	8	0	5	0.844	1	63.57	111.2	88.8	11.84	13.07	High	High	High	High	High	High	1
FALSE	High	Master Protein	AT5G17920.1	Cobalamin-independent synthase family protein	0	TRUE	83.791	27	17	68	7	765	84.3	6.51	164.31	17	0	10	0.53	0.58013	44.64	125.4	74.6	16.43	28.66	High	High	High	High	High	High	1
FALSE	High	Master Protein	AT3G10610.1	Ribosomal S17 family protein	0	TRUE	55.292	35	11	67	2	140	16	10.04	146.14	11	0	0	0.01	2.66436e-17		200		10.97		High	High	Not Found	Not Found	Not Found	Not Found	1
FALSE	High	Master Protein	AT1G42970.1	glyceraldehyde-3-phosphate dehydrogenase B subunit	0	TRUE	76.809	37	17	67	14	447	47.6	6.8	122.36	17	0	4	0.697	0.866407	45.34	120.5	79.5	14.96	9.67	High	High	High	High	High	High	1
FALSE	High	Master Protein	AT5G46430.1	Ribosomal protein L32e	0	TRUE	52.205	38	7	66	2	133	15.5	10.78	152.97	7	0	0	0.398	0.262726	71.49	147.5	52.5	31.01	46.58	High	High	High	High	High	High	1
FALSE	High	Master Protein	AT5G22440.1	Ribosomal protein L1p/L10e family	0	TRUE	73.63	33	7	66	3	217	24.5	9.82	192.97	7	0	0	0.752	0.920937	49.61	82	118	71.87	10.46	High	High	High	High	High	High	1
FALSE	High	Master Protein	AT3G13920.2	eukaryotic translation initiation factor 4A1	0	TRUE	73.673	33	14	65	1	415	46.9	6.35	105.92	14	0	0	0.014	1.7687e-15	19.4	197.3	2.7	8.63	44.36	High	High	Not Found	High	Peak Found	Peak Found	1
FALSE	High	Master Protein	AT4G39200.1	Ribosomal protein S25 family protein	0	TRUE	57.963	55	7	65	2	108	12	10.7	139.52	7	0	0	0.953	0.917179	71.74	112.4	87.6	40.76	55.05	High	High	High	High	High	High	1
FALSE	High	Master Protein	AT2G22125.1	Cellulose synthase Interactive1	0	TRUE	127.621	20	35	65	35	2150	230.6	5.33	128.14	35	0	0	3.902	0.00580277	89.22	14.3	185.7	24.08	28.48	Peak Found	Peak Found	Peak Found	High	High	High	1
FALSE	High	Master Protein	AT1G04270.1	cytosolic ribosomal protein S15	0	TRUE	67.626	64	8	65	2	152	17.1	10.35	158.78	8	0	10	1.498	0.44508	78.37	89.1	110.9	6.5	31.96	High	High	High	High	High	High	1
FALSE	High	Master Protein	AT1G05190.1	Ribosomal protein L6 family	0	TRUE	59.547	55	13	65	13	223	24.7	9.89	114.57	13	0	0	0.781	0.953845	72.58	118	82	15.8	12.4	High	High	High	High	High	High	1
FALSE	High	Master Protein	AT4G34555.1	Ribosomal protein S25 family protein	0	TRUE	47.735	55	7	64	1	108	12	10.7	144.81	7	0	4	1.06	0.837424	73.35	86.5	113.5	34.2	25.8	Peak Found	High	Peak Found	High	High	Peak Found	1
FALSE	High	Master Protein	AT2G42740.1	ribosomal protein large subunit 16A	0	TRUE	37.803	48	9	62	9	182	20.8	9.92	147.2	9	0	0	0.891	0.971625	54.27	101.3	98.7	8.35	5.7	High	High	High	High	High	High	1
FALSE	High	Master Protein	AT3G52590.1	ubiquitin extension protein 1	0	TRUE	30.171	49	7	61	1	128	14.7	9.92	118.22	7	0	0	16.034	1.44015e-08	246.9	11.7	188.3	133.77	71.86	Peak Found	Not Found	High	High	High	Not Found	1
FALSE	High	Master Protein	AT3G09200.1	Ribosomal protein L10 family protein	0	TRUE	58.208	51	12	61	5	320	34.1	5.07	137.55	12	0	8	0.799	0.971625	56.29	115.2	84.8	11.75	14.74	High	High	High	High	High	High	1
FALSE	High	Master Protein	AT2G21580.1	Ribosomal protein S25 family protein	0	TRUE	45.034	55	7	60	3	108	12.1	10.7	146.59	7	0	5	1.298	0.620086	73.6	89.8	110.2	33.49	35.57	High	High	High	High	High	High	1
FALSE	High	Master Protein	AT5G16130.1	Ribosomal protein S7e family protein	0	TRUE	53.519	45	8	59	5	190	22	9.74	124.84	8	0	4	1.091	0.814592	66.2	82.6	117.4	22.68	9.98	High	High	High	High	High	High	1
FALSE	High	Master Protein	AT3G49910.1	Translation protein SH3-like family protein	0	TRUE	60.633	42	10	59	9	146	16.9	10.78	134.84	10	0	1	0.867	0.992643	47.24	114.9	85.1	13.78	10.27	High	High	High	High	High	High	1
FALSE	High	Master Protein	AT3G04770.1	40s ribosomal protein SA B	0	TRUE	42.117	17	4	59	1	332	37.3	9.63	136.35	4	0	0	0.01	2.66436e-17		200		3.35		High	Peak Found	High	Not Found	Not Found	Not Found	1
FALSE	High	Master Protein	AT3G49010.1	breast basic conserved 1	0	TRUE	53.552	56	12	59	6	206	23.8	11.02	120.98	12	0	6	1.049	0.842433	58.48	91.5	108.5	14.22	7.68	High	High	High	High	High	High	1
FALSE	High	Master Protein	AT3G13930.1	Dihydrolipoamide acetyltransferase, long form protein	0	TRUE	57.027	36	17	58	14	539	58.4	7.65	89.01	17	0	3	0.929	0.931977	34.07	111.9	88.1	19.16	25.22	High	High	High	High	High	High	1
FALSE	High	Master Protein	AT5G47210.1	Hyaluronan / mRNA binding family	0	TRUE	58.914	28	10	57	7	357	38	8.78	98.98	10	0	1	1.304	0.614448	74.27	81.2	118.8	33.42	35.3	High	High	High	High	High	High	1
FALSE	High	Master Protein	AT3G17390.1	S-adenosylmethionine synthetase family protein	0	TRUE	68.079	47	15	57	6	393	42.8	5.81	89.58	15	0	9	0.477	0.449423	72.27	138.4	61.6	51.02	24.98	High	High	High	High	High	High	1
FALSE	High	Master Protein	AT4G10450.1	Ribosomal protein L6 family	0	TRUE	47.974	59	11	56	6	194	22	9.5	98.37	11	0	0	1.003	0.878537	54.73	117.4	82.6	1.92	13.32	High	High	High	High	High	High	1
FALSE	High	Master Protein	AT1G12900.1	glyceraldehyde 3-phosphate dehydrogenase A subunit 2	0	TRUE	65.088	39	14	56	3	399	42.8	8.05	116.89	14	0	0	1.448	0.482734	44.68	63.4	136.6	114.86	46.02	High	High	High	High	High	High	1
FALSE	High	Master Protein	AT2G20450.1	Ribosomal protein L14	0	TRUE	42.093	51	10	56	4	134	15.5	10.13	124.49	10	0	0	0.742	0.910353	45.58	101.5	98.5	15.33	13.5	High	High	High	Peak Found	High	High	1
FALSE	High	Master Protein	AT5G09510.1	Ribosomal protein S19 family protein	0	TRUE	57.917	63	7	56	1	152	17.1	10.35	132.67	7	0	0	1.286	0.633803	10.03	87.5	112.5	2	25.85	High	Peak Found	High	High	High	High	1
FALSE	High	Master Protein	AT2G09990.1	Ribosomal protein S5 domain 2-like superfamily protein	0	TRUE	40.916	56	10	54	8	146	16.6	10.2	104.66	10	0	2	1.356	0.565644	48.93	85.9	114.1	14.28	16.23	High	High	High	High	High	High	1
FALSE	High	Master Protein	AT4G16720.1	Ribosomal protein L23/L15e family protein	0	TRUE	44.596	39	8	54	8	204	24.2	11.44	141.76	8	0	0	1.282	0.636326	54.55	112.6	87.4	17.83	1.89	High	High	High	High	High	High	1
FALSE	High	Master Protein	AT1G27400.1	Ribosomal protein L22p/L17e family protein	0	TRUE	40.15	51	9	54	9	176	19.9	10.11	102.98	9	0	0	0.918	0.946442	36.92	106.5	93.5	17.48	6.35	High	High	High	High	High	High	1
FALSE	High	Master Protein	AT1G04820.1	tubulin alpha-4 chain	0	TRUE	55.413	38	13	54	1	450	49.5	5.06	102.38	13	0	13	0.939	0.928078	41.88	100.5	99.5	16.8	15.11	High	High	Peak Found	Not Found	Not Found	Not Found	1
FALSE	High	Master Protein	AT1G22780.1	Ribosomal protein S13/S18 family	0	TRUE	49.161	47	7	54	7	152	17.5	10.54	120.56	7	0	0	1.184	0.733347	58.85	100.8	99.2	14.83	22.38	High	High	High	High	High	High	1
FALSE	High	Master Protein	AT2G27710.1	60S acidic ribosomal protein family	0	TRUE	67.758	83	11	53	9	115	11.4	4.68	135.25	11	0	2	0.762	0.929383	36.18	120.3	79.7	30.31	6.92	High	High	High	High	High	High	1
FALSE	High	Master Protein	AT3G08580.1	ADP/ATP carrier 1	0	TRUE	48.614	32	13	53	13	381	41.4	9.83	91.52	13	0	0	2.046	0.162832	52.76	64.1	135.9	30.11	29.68	High	High	High	High	High	High	1
FALSE	High	Master Protein	AT4G14960.2	Tubulin/FtsZ family protein	0	TRUE	54.347	38	13	53	1	450	49.5	5.06	102.38	13	0	0	0.01	2.66436e-17		200		14.82		Peak Found	High	Not Found	Not Found	Not Found	Not Found	1
FALSE	High	Master Protein	AT1G49240.1	actin 8	0	TRUE	55.833	39	13	53	6	377	41.8	5.58	85.28	13	0	8	0.864	0.993115	53.72	107.3	92.7	16.05	29.87	High	High	High	High	High	High	1
FALSE	High	Master Protein	AT3G25860.1	2-oxoacid dehydrogenases acyltransferase family protein	0	TRUE	48.126	26	10	53	10	480	50	8.37	96.2	10	0	0	0.747	0.917179	50.7	115.6	84.4	2.7	10.2	High	High	High	High	High	High	1
FALSE	High	Master Protein	AT1G48630.1	receptor for activated C kinase 1B	0	TRUE	63.072	57	15	52	6	326	35.8	7.11	91.8	15	0	5	1.064	0.835219	96.19	99.7	100.3	33.25	43.7	High	High	High	High	High	High	1
FALSE	High	Master Protein	AT5G23740.1	ribosomal protein S11-beta	0	TRUE	52.473	55	9	51	5	159	17.7	10.61	146.36	9	0	0	1.063	0.837156	32.57	91.6	108.4	9.15	13.09	High	High	High	High	High	High	1
FALSE	High	Master Protein	AT5G02450.1	Ribosomal protein L36e family protein	0	TRUE	31.656	30	7	51	3	108	12.2	11.58	114.23	7	0	7	0.997	0.883989	51.68	89	111	6.09	20.76	High	High	High	High	High	High	1
FALSE	High	Master Protein	AT1G07770.1	ribosomal protein S15A	0	TRUE	48.587	56	7	51	2	130	14.8	9.89	106.74	7	0	7	0.825	0.993932	53.49	109.3	90.7	4.52	7.6	High	High	High	High	High	High	1
FALSE	High	Master Protein	AT2G36460.1	Aldolase superfamily protein	0	TRUE	67.985	52	13	50	7	358	38.4	7.39	122.06	13	0	0	0.386	0.235729	46.53	146.3	53.7	18.83	39.87	High	High	High	High	Peak Found	Peak Found	1
FALSE	High	Master Protein	AT5G09810.1	actin 7	0	TRUE	57.183	37	12	50	3	377	41.7	5.49	79.66	12	0	2	0.889	0.973197	32	95.4	104.6	27.05	4.81	High	High	High	High	Peak Found	Peak Found	1
FALSE	High	Master Protein	AT3G03780.1	methionine synthase 2	0	TRUE	52.806	17	11	50	1	765	84.5	6.51	121.41	11	0	0	0.01	2.66436e-17		200		12.02		Peak Found	High	Not Found	Not Found	Not Found	Not Found	1
FALSE	High	Master Protein	AT1G67090.1	ribulose bisphosphate carboxylase small chain 1A	0	TRUE	47.028	56	10	50	6	180	20.2	7.71	103.53	10	0	4	0.413	0.295923	66.35	133.5	66.5	16.69	26.53	High	High	High	High	High	High	1
FALSE	High	Master Protein	AT5G35630.1	glutamine synthetase 2	0	TRUE	63.266	26	10	50	7	430	47.4	6.87	114.79	10	0	0	0.293	0.0777366	67.08	167.6	32.4	14.13	21.12	High	High	High	High	High	High	1
FALSE	High	Master Protein	AT3G11940.1	ribosomal protein 5A	0	TRUE	45.47	42	12	50	12	207	22.9	9.63	124.35	12	0	0	0.727	0.897999	65.26	120.6	79.4	14.7	7.47	High	High	High	High	High	High	1
FALSE	High	Master Protein	AT1G02780.1	Ribosomal protein L19e family protein	0	TRUE	43.338	34	9	49	3	214	24.6	11.36	111.87	9	0	6	1.094	0.811903	49.42	98.9	101.1	12.49	7.5	High	High	High	High	High	High	1
FALSE	High	Master Protein	AT2G39730.1	rubisco activase	0	TRUE	77.56	29	11	49	11	474	51.9	6.15	127.71	11	0	0	1.146	0.774515	79.2	106.3	93.7	2.46	34.57	High	High	High	High	High	High	1
FALSE	High	Master Protein	AT2G43030.1	Ribosomal protein L3 family protein	0	TRUE	52.902	41	12	49	12	271	29.3	10.43	69.32	12	0	0	1.057	0.8386	59.41	101.5	98.5	16.41	31.19	High	High	High	High	High	High	1
FALSE	High	Master Protein	AT5G28060.1	Ribosomal protein S24e family protein	0	TRUE	39.488	31	5	49	3	133	15.4	10.52	110.19	5	0	0	1.256	0.66149	65.21	86.8	113.2	23.04	29.13	High	High	High	High	High	High	1
FALSE	High	Master Protein	AT5G60670.1	Ribosomal protein L11 family protein	0	TRUE	32.635	43	6	47	1	166	17.8	8.92	84.15	6	0	0	0.01	2.66436e-17		200		0.64		High	High	Not Found	Not Found	Not Found	Not Found	1
FALSE	High	Master Protein	AT2G28000.1	chaperonin-60alpha	0	TRUE	77.374	40	17	47	17	586	62	5.19	96.31	17	0	0	0.403	0.274087	61.3	159.1	40.9	24.14	33.53	High	High	High	High	High	High	1
FALSE	High	Master Protein	AT2G46280.1	TGF-beta receptor interacting protein 1	0	TRUE	45.158	52	11	47	11	328	36.4	6.99	75.95	11	0	0	1.006	0.878537	55.6	95.2	104.8	6.58	31	High	High	High	High	High	High	1
FALSE	High	Master Protein	AT2G36530.1	Enolase	0	TRUE	54.952	44	12	46	12	444	47.7	5.77	72.32	12	0	0	0.593	0.712296	48.98	115	85	21.38	18.46	High	High	High	High	High	High	1
FALSE	High	Master Protein	AT5G61780.1	TUDOR-SN protein 2	0	TRUE	58.39	23	18	46	10	985	107.7	6.55	53.65	18	0	9	0.58	0.68754	54.33	135.7	64.3	33.26	12.97	High	High	High	High	High	High	1
FALSE	High	Master Protein	AT5G41520.1	RNA binding Plectin/S10 domain-containing protein	0	TRUE	40.647	41	8	46	8	180	19.7	9.73	102.34	8	0	0	0.556	0.636674	66.48	136.7	63.3	4.25	11.93	High	High	High	High	High	High	1
FALSE	High	Master Protein	AT1G77940.1	Ribosomal protein L7Ae/L30e/S12e/Gadd45 family protein	0	TRUE	44.241	53	5	46	3	112	12.3	9.58	118.87	5	0	0	0.986	0.893986	29.35	106.5	93.5	9.64	38.23	High	High	High	High	High	High	1
FALSE	High	Master Protein	AT3G02560.1	Ribosomal protein S7e family protein	0	TRUE	32.592	40	6	46	3	191	22.2	9.77	89.81	6	0	0	0.805	0.975249	77.38	139	61	52.08	32.66	High	High	High	High	High	High	1
FALSE	High	Master Protein	AT3G60750.1	Transketolase	0	TRUE	58.413	31	16	45	16	741	79.9	6.37	81.72	16	0	0	0.524	0.564264	97.36	136.6	63.4	27.85	40.64	High	High	High	High	High	High	1
FALSE	High	Master Protein	AT3G04920.1	Ribosomal protein S24e family protein	0	TRUE	41.768	31	5	45	3	133	15.4	10.7	101.24	5	0	2	0.989	0.891758	34.76	96.2	103.8	12.34	22.17	High	High	High	High	High	High	1
FALSE	High	Master Protein	AT2G07698.1	ATPase, F1 complex, alpha subunit protein	0	TRUE	43.704	19	13	44	12	777	85.9	5.57	80.88	13	0	1	1.691	0.313976	67.59	91.5	108.5	12.72	10.87	High	High	High	High	High	High	1
FALSE	High	Master Protein	AT5G07350.2	TUDOR-SN protein 1	0	TRUE	59.27	21	17	44	9	1007	110	7.5	69.51	17	0	0	0.597	0.724371	43.07	130.4	69.6	16.18	14.75	High	High	High	High	High	High	1
FALSE	High	Master Protein	AT3G18130.1	receptor for activated C kinase 1C	0	TRUE	62.461	51	14	43	5	326	35.8	7.12	88.47	14	0	0	0.805	0.975249	76.29	65.4	134.6	72.93	29.6	High	High	High	High	High	High	1
FALSE	High	Master Protein	AT2G39390.1	Ribosomal L29 family protein	0	TRUE	28.75	54	11	43	2	123	14.2	10.92	68.59	11	0	9	1.541	0.412209	76.46	74.7	125.3	45.34	43.37	High	High	Peak Found	Peak Found	High	High	1
FALSE	High	Master Protein	AT1G66580.1	senescence associated gene 24	0	TRUE	50.805	42	12	43	2	221	24.9	10.56	97.31	12	0	0	1.171	0.74866	16.3	96.1	103.9	12.74	14.72	High	High	High	High	High	High	1
FALSE	High	Master Protein	AT5G52650.1	RNA binding Plectin/S10 domain-containing protein	0	TRUE	38.128	47	9	43	4	179	19.5	9.61	88.87	9	0	5	0.634	0.794535	63.47	134	66	6.89	15.8	High	High	High	High	High	High	1
FALSE	High	Master Protein	AT2G37600.1	Ribosomal protein L36e family protein	0	TRUE	25.145	27	6	43	2	113	12.7	11.75	86.95	6	0	0	0.759	0.928078	33.89	110.8	89.2	7.95	24.23	High	High	High	High	Peak Found	High	1
FALSE	High	Master Protein	AT1G01090.1	pyruvate dehydrogenase E1 alpha	0	TRUE	55.863	40	15	43	15	428	47.1	7.49	76.54	15	0	0	0.473	0.44055	74.4	154.7	45.3	26.84	26.44	High	High	High	High	High	High	1
FALSE	High	Master Protein	AT5G62700.1	tubulin beta chain 3	0	TRUE	44.16	36	13	43	3	450	50.7	4.81	57.69	13	0	11	0.916	0.948034	53.75	102.8	97.2	20.91	21.08	High	High	High	High	High	High	1
FALSE	High	Master Protein	AT4G13930.1	serine hydroxymethyltransferase 4	0	TRUE	47.764	27	13	42	13	471	51.7	7.23	74.57	13	0	0	0.286	0.0698309	81.99	177.6	22.4	36.83	89.17	High	High	High	High	High	High	1
FALSE	High	Master Protein	AT3G09500.1	Ribosomal L29 family protein	0	TRUE	28.198	55	11	42	3	123	14.3	10.92	74.61	11	0	1	0.951	0.917555	108.51	123.3	76.7	38.06	112.09	High	High	High	High	High	High	1
FALSE	High	Master Protein	ATCG01310.1	ribosomal protein L2	0	TRUE	40.854	47	9	42	9	274	29.8	10.84	97.05	9	0	0	1.037	0.85073	57.34	100.2	99.8	22.1	20.9	High	High	High	High	High	High	1
FALSE	High	Master Protein	AT5G39850.1	Ribosomal protein S4	0	TRUE	28.513	35	8	42	1	197	23.1	10.35	73.76	8	0	0	1.38	0.544817	14.93	85.8	114.2	7.51	22.9	Peak Found	High	Not Found	High	High	Peak Found	1
FALSE	High	Master Protein	AT3G11250.1	Ribosomal protein L10 family protein	0	TRUE	38.667	35	8	42	1	323	34.4	5.15	85.14	8	0	0	1.727	0.294141	78.38	73.3	126.7	87.01	22.93	High	High	High	Not Found	High	High	1
FALSE	High	Master Protein	AT3G27830.1	ribosomal protein L12-A	0	TRUE	38.563	30	10	42	10	191	20.1	5.64	81.04	10	0	0	0.776	0.946617	55.06	110.3	89.7	35.51	20.12	High	High	High	High	High	High	1
FALSE	High	Master Protein	AT1G22530.1	PATELLIN 2	0	TRUE	57.674	37	19	41	17	683	76	4.92	49.84	19	0	2	0.481	0.456768	55.19	152.2	47.8	2.96	44.26	High	High	High	High	Peak Found	High	1
FALSE	High	Master Protein	AT4G13940.1	S-adenosyl-L-homocysteine hydrolase	0	TRUE	59.891	35	14	41	14	485	53.3	5.97	72.11	14	0	0	0.521	0.554895	103.02	144.7	55.3	44.49	54.83	High	High	High	High	High	High	1
FALSE	High	Master Protein	AT5G62670.1	H(+)-ATPase 11	0	TRUE	42.723	10	11	40	4	956	105.1	6.6	64.05	11	0	0	0.111	0.000149015	45.98	194.4	5.6	40.9		High	High	Peak Found	Not Found	Not Found	Peak Found	1
FALSE	High	Master Protein	AT2G32060.1	Ribosomal protein L7Ae/L30e/S12e/Gadd45 family protein	0	TRUE	33.149	49	8	40	6	144	15.3	5.9	89.05	8	0	2	0.512	0.53427	67.1	138.4	61.6	22.17	21.75	High	High	High	High	High	High	1
FALSE	High	Master Protein	AT4G15000.1	Ribosomal L27e protein family	0	TRUE	40.121	44	8	39	5	135	15.6	10.26	78.51	8	0	5	1.254	0.661625	76.81	117.2	82.8	21.33	58.96	High	High	High	High	High	High	1
FALSE	High	Master Protein	AT1G20010.1	tubulin beta-5 chain	0	TRUE	41.19	29	11	39	3	449	50.3	4.77	70.88	11	0	1	0.985	0.894706	61.49	118.1	81.9	38.25	79.22	High	High	High	High	High	Peak Found	1
FALSE	High	Master Protein	AT3G56340.1	Ribosomal protein S26e family protein	0	TRUE	54.183	50	6	38	3	130	14.6	11.09	87.4	6	0	4	1.156	0.765142	76.15	94.7	105.3	27.06	16.48	High	High	High	High	High	High	1
FALSE	High	Master Protein	AT3G46040.1	ribosomal protein S15A D	0	TRUE	28.766	56	7	38	2	130	14.8	9.94	83.26	7	0	0	1.72	0.297944	99.8	48.8	151.2	5.3	65.3	High	High	High	High	High	High	1
FALSE	High	Master Protein	AT5G56010.1	heat shock protein 81-3	0	TRUE	45.457	21	13	38	13	699	80	5.05	48.84	13	0	0	1.384	0.540853	69.44	121.5	78.5	43.93	37.87	High	High	High	High	High	High	1
FALSE	High	Master Protein	AT1G15930.2	Ribosomal protein L7Ae/L30e/S12e/Gadd45 family protein	0	TRUE	32.301	49	8	38	6	144	15.4	5.55	87.61	8	0	0	0.508	0.526475	49.53	143	57	21.45	22.51	High	High	High	High	High	High	1
FALSE	High	Master Protein	AT3G55750.1	Ribosomal protein L35Ae family protein	0	TRUE	23.521	44	5	38	2	111	12.8	10.68	76.93	5	0	3	1.212	0.698951	47.93	93	107	6.02	15.58	High	High	Not Found	Peak Found	High	Peak Found	1
FALSE	High	Master Protein	AT2G36880.1	methionine adenosyltransferase 3	0	TRUE	41.996	34	11	37	5	390	42.5	6.18	50.4	11	0	0	0.477	0.448661	73.67	167	33	80.58	72.03	High	High	Peak Found	High	Peak Found	Peak Found	1
FALSE	High	Master Protein	AT1G23290.1	Ribosomal protein L18e/L15 superfamily protein	0	TRUE	34.384	34	6	37	1	146	16.3	10.51	80.54	6	0	5	1.467	0.468075	70.74	76.8	123.2	35.07	41.09	Not Found	Not Found	Not Found	Peak Found	High	High	1
FALSE	High	Master Protein	AT5G38420.1	Ribulose bisphosphate carboxylase (small chain) family protein	0	TRUE	44.918	56	10	37	4	181	20.3	7.71	77.57	10	0	2	0.657	0.823131	38.73	155.6	44.4	12.2	57.34	High	High	High	High	Peak Found	Not Found	1
FALSE	High	Master Protein	AT5G23860.1	tubulin beta 8	0	TRUE	36.928	29	11	37	1	449	50.6	4.83	50.9	11	0	2	0.886	0.975249	33.62	137.4	62.6	58.62	44.95	High	Peak Found	Not Found	High	Peak Found	Peak Found	1
FALSE	High	Master Protein	AT2G27720.2	60S acidic ribosomal protein family	0	TRUE	42.615	51	8	37	6	130	13	4.53	83.79	8	0	0	0.801	0.973197	42.04	112.2	87.8	33.81	22.34	High	High	High	High	High	High	1
FALSE	High	Master Protein	AT4G25740.1	RNA binding Plectin/S10 domain-containing protein	0	TRUE	30.354	33	6	37	1	177	19.4	9.67	81.82	6	0	0	0.425	0.3211	21.55	140.2	59.8	29.32	31.34	High	High	High	High	Peak Found	Peak Found	1
FALSE	High	Master Protein	AT1G59870.1	ABC-2 and Plant PDR ABC-type transporter family protein	0	TRUE	43.422	10	14	36	12	1469	165	7.9	56.5	14	0	3	1.113	0.80339	43.8	83.2	116.8	29.79	21.88	High	High	High	High	High	High	1
FALSE	High	Master Protein	AT1G70600.1	Ribosomal protein L18e/L15 superfamily protein	0	TRUE	33.523	34	6	36	1	146	16.4	10.59	76.72	6	0	0	100	2.66436e-17			200			Not Found	Not Found	Not Found	Not Found	High	Not Found	1
FALSE	High	Master Protein	AT5G50920.1	CLPC homologue 1	0	TRUE	48.605	22	17	36	17	929	103.4	6.77	48.39	17	0	0	0.932	0.92977	59.86	142.8	57.2	66.23	44.37	High	High	Peak Found	High	High	High	1
FALSE	High	Master Protein	AT1G02500.1	S-adenosylmethionine synthetase 1	0	TRUE	38.891	29	10	35	2	393	43.1	5.82	62.69	10	0	1	4.098	0.0042222	91.77	119	81	74.58	70.92	High	Peak Found	Peak Found	Peak Found	Peak Found	Peak Found	1
FALSE	High	Master Protein	AT2G19730.1	Ribosomal L28e protein family	0	TRUE	38.334	39	5	35	5	143	15.9	10.58	61.18	5	0	0	0.844	1	51.14	85.2	114.8	34.57	12.33	High	High	High	High	High	High	1
FALSE	High	Master Protein	AT5G44340.1	tubulin beta chain 4	0	TRUE	36.874	31	10	35	1	444	49.8	4.86	63.83	10	0	0	0.01	2.66436e-17		200		8.38		Peak Found	High	Not Found	Not Found	Not Found	Not Found	1
FALSE	High	Master Protein	AT3G46520.1	actin-12	0	TRUE	36.146	24	9	35	1	377	41.8	5.58	66.49	9	0	0	0.572	0.668025	13.19	127.2	72.8		32.95	Not Found	Not Found	High	High	Peak Found	High	1
FALSE	High	Master Protein	AT4G20890.1	tubulin beta-9 chain	0	TRUE	37.882	28	10	35	1	444	49.6	4.78	65.69	10	0	0	0.01	2.66436e-17		200		4.45		High	Peak Found	Not Found	Not Found	Not Found	Not Found	1
FALSE	High	Master Protein	AT1G65930.1	cytosolic NADP+-dependent isocitrate dehydrogenase	0	TRUE	49.414	38	16	35	16	410	45.7	6.57	60.59	16	0	0	0.362	0.187348	78.38	153.1	46.9	46.31	62.23	High	High	High	High	High	High	1
FALSE	High	Master Protein	AT5G02610.2	Ribosomal L29 family protein	0	TRUE	25.217	45	10	34	3	146	17	10.56	50.05	10	0	0	0.931	0.930144	68.28	114.9	85.1	25.95	71.31	High	High	High	High	Peak Found	High	1
FALSE	High	Master Protein	AT1G15690.1	Inorganic H pyrophosphatase family protein	0	TRUE	45.7	15	11	34	11	770	80.8	5.26	83.35	11	0	0	0.478	0.450587	48.15	142.7	57.3	29.77	26.83	High	High	High	High	High	High	1
FALSE	High	Master Protein	AT5G14740.1	carbonic anhydrase 2	0	TRUE	58.542	35	13	34	9	331	36.6	7.4	57.28	13	0	4	0.445	0.368977	98.57	173.1	26.9	55.03	90.52	High	High	High	Peak Found	Peak Found	High	1
FALSE	High	Master Protein	ATCG00120.1	ATP synthase subunit alpha	0	TRUE	41.198	25	11	34	10	507	55.3	5.25	65.33	11	0	0	0.575	0.675075	40.8	148.7	51.3	36.95	25.38	High	High	High	High	High	High	1
FALSE	High	Master Protein	AT1G66200.3	glutamine synthase clone F11	0	TRUE	40.215	32	11	34	1	365	40.4	5.29	68.88	11	0	10	0.256	0.0403311	66.72	166	34	46.73	77.74	High	High	Not Found	Not Found	Not Found	Not Found	1
FALSE	High	Master Protein	AT1G16030.1	heat shock protein 70B	0	TRUE	38.701	9	5	34	1	646	70.9	5.41	96.15	5	0	0	0.383	0.229474	68.94	144.6	55.4	29.52	76.31	High	Peak Found	High	Peak Found	Peak Found	High	1
FALSE	High	Master Protein	AT1G41880.1	Ribosomal protein L35Ae family protein	0	TRUE	15.321	44	4	34	1	111	12.8	10.68	66.02	4	0	0	100	2.66436e-17			200		43.62	Not Found	Not Found	Not Found	High	Not Found	Peak Found	1
FALSE	High	Master Protein	AT5G54600.1	Translation protein SH3-like family protein	0	TRUE	24.123	31	7	34	7	198	22	9.69	58.25	7	0	0	0.935	0.928078	37.57	104.8	95.2	10.9	28.57	High	High	High	High	High	High	1
FALSE	High	Master Protein	AT5G23900.1	Ribosomal protein L13e family protein	0	TRUE	31.213	37	10	34	4	206	23.5	11	64.02	10	0	0	0.708	0.878537	43.48	123.5	76.5	26.54	19.72	High	High	High	Peak Found	High	High	1
FALSE	High	Master Protein	AT3G25920.1	ribosomal protein L15	0	TRUE	49.143	31	9	34	9	277	29.7	10.77	73.46	9	0	0	0.83	0.996952	52.1	121.1	78.9	24.48	15.63	High	High	High	High	High	High	1
FALSE	High	Master Protein	AT3G63490.1	Ribosomal protein L1p/L10e family	0	TRUE	37.279	28	10	34	10	346	37.6	9.26	71.37	10	0	0	0.729	0.900042	69.23	124.5	75.5	40.76	19.85	High	High	High	High	High	High	1
FALSE	High	Master Protein	ATCG00480.1	ATP synthase subunit beta	0	TRUE	45.199	33	11	33	10	498	53.9	5.5	62.55	11	0	0	0.296	0.0824273	70.86	163.8	36.2	20.67	17.74	High	High	High	High	High	High	1
FALSE	High	Master Protein	AT5G38430.1	Ribulose bisphosphate carboxylase (small chain) family protein	0	TRUE	35.874	56	8	33	2	181	20.3	7.71	72.77	8	0	0	0.01	2.66436e-17		200		13.2		High	High	Not Found	Not Found	Not Found	Not Found	1
FALSE	High	Master Protein	AT4G17520.1	Hyaluronan / mRNA binding family	0	TRUE	49.535	31	11	33	9	360	38.9	8.75	51.97	11	0	3	2.002	0.175802	82.1	88.9	111.1	49.23	61.76	Peak Found	High	High	High	High	High	1
FALSE	High	Master Protein	AT4G01850.1	S-adenosylmethionine synthetase 2	0	TRUE	32.586	26	9	33	2	393	43.2	6.06	60.4	9	0	0	0.552	0.63199	35.97	141.3	58.7	36.4	45.56	High	High	Peak Found	Peak Found	Peak Found	Peak Found	1
FALSE	High	Master Protein	AT5G12250.1	beta-6 tubulin	0	TRUE	32.511	25	10	32	2	449	50.6	4.82	45.17	10	0	0	5.156	0.000840727	3.24	60.5	139.5	45.25		High	Peak Found	Peak Found	High	Not Found	Not Found	1
FALSE	High	Master Protein	AT3G18740.1	Ribosomal protein L7Ae/L30e/S12e/Gadd45 family protein	0	TRUE	30.248	48	5	32	3	112	12.3	9.69	76.41	5	0	3	0.831	0.997116	44.36	110.8	89.2	17.19	15.73	High	High	High	High	High	High	1
FALSE	High	Master Protein	AT3G19820.1	cell elongation protein / DWARF1 / DIMINUTO (DIM)	0	TRUE	33.534	21	10	32	10	561	65.4	7.97	52.25	10	0	0	1.237	0.675075	62.95	88.9	111.1	25.94	32.22	High	High	High	High	High	High	1
FALSE	High	Master Protein	AT2G38040.1	acetyl Co-enzyme a carboxylase carboxyltransferase alpha subunit	0	TRUE	49.978	28	17	32	17	769	85.3	5.82	41.57	17	0	0	0.391	0.24655	65.25	162.6	37.4	22.64	29.74	High	High	High	High	High	Peak Found	1
FALSE	High	Master Protein	AT2G21660.1	cold, circadian rhythm, and rna binding 2	0	TRUE	35.837	56	8	31	7	176	16.9	6.15	70.15	8	0	1	0.795	0.970405	76.46	106.9	93.1	31.43	26.74	High	High	High	High	High	High	1
FALSE	High	Master Protein	ATCG00800.1	structural constituent of ribosome	0	TRUE	28.055	37	7	31	7	218	25.2	9.48	52.09	7	0	0	1.125	0.791342	63.2	78.7	121.3	31.46	25.96	High	High	High	High	High	High	1
FALSE	High	Master Protein	AT3G09840.1	cell division cycle 48	0	TRUE	47.567	24	16	31	16	809	89.3	5.25	45.98	16	0	0	0.838	0.997175	66.83	156	44	53.89	18.66	High	High	High	High	High	High	1
FALSE	High	Master Protein	AT5G30510.1	ribosomal protein S1	0	TRUE	28.373	24	9	31	9	416	45.1	5.25	64.84	9	0	0	0.678	0.842433	56.11	134.9	65.1	6.15	8.22	High	High	High	High	High	High	1
FALSE	High	Master Protein	AT4G20360.1	RAB GTPase homolog E1B	0	TRUE	38.614	22	7	31	6	476	51.6	6.19	79.47	7	0	1	0.783	0.953845	62.6	128.5	71.5	20.89	9.93	High	High	High	High	High	High	1
FALSE	High	Master Protein	AT4G02230.1	Ribosomal protein L19e family protein	0	TRUE	30.112	24	7	31	1	208	24.2	11.39	73	7	0	0	2.586	0.0583496	16.83	55.8	144.2		14.7	Not Found	Not Found	Peak Found	High	Peak Found	High	1
FALSE	High	Master Protein	AT3G22230.1	Ribosomal L27e protein family	0	TRUE	24.374	34	5	30	2	135	15.6	10.27	50.95	5	0	0	1.613	0.361754	88.71	35.3	164.7	109.65	53.08	High	Peak Found	High	High	High	High	1
FALSE	High	Master Protein	AT1G55490.1	chaperonin 60 beta	0	TRUE	42.079	23	11	30	11	600	63.8	6.51	50.46	11	0	0	0.625	0.780301	42.26	134.7	65.3	18.68	10.37	High	High	High	High	High	High	1
FALSE	High	Master Protein	AT5G02960.1	Ribosomal protein S12/S23 family protein	0	TRUE	22.366	23	5	30	5	142	15.7	10.37	89.12	5	0	0	0.939	0.928078	28.72	102.2	97.8	8.34	16.85	High	High	High	High	High	High	1
FALSE	High	Master Protein	AT1G26630.1	Eukaryotic translation initiation factor 5A-1 (eIF-5A 1) protein	0	TRUE	40.7	52	7	30	7	159	17.1	5.94	77.46	7	0	0	0.984	0.895451	40.66	102.8	97.2	25.92	10.83	High	High	High	High	High	High	1
FALSE	High	Master Protein	AT3G14600.1	Ribosomal protein L18ae/LX family protein	0	TRUE	32.148	41	9	29	2	178	21.3	10.35	40.03	9	0	0	1.871	0.224794	41.98	79.5	120.5	43.3	25.84	High	High	High	High	High	High	1
FALSE	High	Master Protein	AT1G29970.2	60S ribosomal protein L18A-1	0	TRUE	31.92	26	9	29	1	312	36.1	9.73	43.3	9	0	3	1.985	0.180953	26.38	95.1	104.9	7.52	26.59	High	Peak Found	Not Found	Not Found	Peak Found	Not Found	1
FALSE	High	Master Protein	AT4G01310.1	Ribosomal L5P family protein	0	TRUE	29.28	33	7	29	7	262	28.3	9.99	58.51	7	0	0	0.614	0.762215	82.99	139	61	15.13	33.04	High	High	High	High	High	High	1
FALSE	High	Master Protein	AT2G33800.1	Ribosomal protein S5 family protein	0	TRUE	34.08	32	10	29	10	303	32.6	8.97	49.15	10	0	0	0.742	0.909432	83.26	101.3	98.7	22.51	11.47	High	High	High	High	High	High	1
FALSE	High	Master Protein	AT3G12780.1	phosphoglycerate kinase 1	0	TRUE	41.506	30	10	28	9	481	50.1	6.24	46.89	10	0	1	0.329	0.129756	65.37	162.8	37.2	20.39	25.22	High	High	High	High	Peak Found	High	1
FALSE	High	Master Protein	AT1G10290.1	dynamin-like protein 6	0	TRUE	39.077	17	14	28	5	914	99.1	9.04	32.93	14	0	10	1.033	0.854532	61.89	90.2	109.8	24.18	18.4	High	High	High	Peak Found	High	High	1
FALSE	High	Master Protein	ATCG00780.1	ribosomal protein L14	0	TRUE	22.643	52	5	28	5	122	13.6	9.29	53	5	0	0	0.806	0.975536	40.22	131.2	68.8	17.67	17.43	High	High	High	High	High	High	1
FALSE	High	Master Protein	AT3G44890.1	ribosomal protein L9	0	TRUE	21.677	35	7	28	7	197	22.1	9.67	33.24	7	0	0	0.875	0.983451	55.86	84.1	115.9	28.94	41.74	High	High	High	High	High	High	1
FALSE	High	Master Protein	AT1G48920.1	nucleolin like 1	0	TRUE	37.373	19	10	28	10	557	58.7	5.22	45	10	0	0	0.664	0.833422	59.9	99.1	100.9	67.32	42.73	High	High	High	High	High	High	1
FALSE	High	Master Protein	AT5G58290.1	regulatory particle triple-A ATPase 3	0	TRUE	31.177	37	10	28	9	408	45.7	5.6	38.17	10	0	0	0.834	0.997116	46.74	130.1	69.9	68.66	8.61	High	High	High	High	High	High	1
FALSE	High	Master Protein	AT1G59610.1	dynamin-like 3	0	TRUE	41.32	18	14	28	5	920	100.2	9.04	32.69	14	0	0	0.927	0.933884	65.05	99.3	100.7	16.75	45.5	High	High	High	Peak Found	High	High	1
FALSE	High	Master Protein	AT1G20620.1	catalase 3	0	TRUE	36.431	26	9	27	7	492	56.7	7.64	38.77	9	0	1	0.696	0.866407	42.55	163.2	36.8	58.62	30.89	High	High	High	High	High	High	1
FALSE	High	Master Protein	AT5G52470.1	fibrillarin 1	0	TRUE	30.299	27	8	27	8	308	32.8	10.14	63.4	8	0	0	0.701	0.873869	45.08	121.4	78.6	24.74	30.57	High	High	High	High	High	High	1
FALSE	High	Master Protein	AT3G17820.1	glutamine synthetase 1.3	0	TRUE	29.831	24	9	26	4	354	38.6	6.06	45.44	9	0	2	0.366	0.194912	102.79	143.1	56.9	34.33	79.69	High	High	High	Peak Found	High	High	1
FALSE	High	Master Protein	AT1G48830.1	Ribosomal protein S7e family protein	0	TRUE	38.91	34	10	26	10	191	21.9	9.8	50.8	10	0	0	0.835	0.997116	46.71	99.9	100.1	24.77	20.15	High	High	High	High	High	High	1	Acetyl [N-Term]
FALSE	High	Master Protein	AT1G17880.1	basic transcription factor 3	0	TRUE	31.161	46	6	26	4	165	17.9	7.25	44.68	6	0	0	0.866	0.992786	61.16	121.9	78.1	53.59	12.97	High	High	High	High	High	High	1
FALSE	High	Master Protein	AT5G42080.1	dynamin-like protein	0	TRUE	38.5	24	13	26	13	610	68.1	8.31	36.27	13	0	0	0.687	0.85073	83.24	27.7	172.3	131.95	33.32	High	High	High	Peak Found	High	High	1
FALSE	High	Master Protein	AT3G51800.2	metallopeptidase M24 family protein	0	TRUE	32.307	21	9	26	9	401	43.9	6.99	47.9	9	0	0	0.626	0.78183	43.16	132.6	67.4	31.15	19.19	High	High	High	High	High	High	1
FALSE	High	Master Protein	AT4G20260.4	plasma-membrane associated cation-binding protein 1	0	TRUE	32.027	54	9	26	9	226	24.7	4.96	53.09	9	0	0	0.497	0.497806	65.6	117.8	82.2	13.42	45.88	High	High	High	High	High	High	1
FALSE	High	Master Protein	AT5G26710.1	Glutamyl/glutaminyl-tRNA synthetase, class Ic	0	TRUE	29.279	15	10	26	10	719	81	7.03	40.57	10	0	0	1.152	0.77029	41.49	86	114	8.41	21.47	High	High	High	High	High	High	1
FALSE	High	Master Protein	AT3G11830.1	TCP-1/cpn60 chaperonin family protein	0	TRUE	37.376	23	12	26	12	557	59.7	6.39	43.28	12	0	0	0.51	0.530335	55.21	163.9	36.1	53.67	30.58	High	High	High	High	Peak Found	High	1
FALSE	High	Master Protein	AT1G07660.1	Histone superfamily protein	0	TRUE	23.426	45	6	26	6	103	11.4	11.47	52.31	6	0	0	0.893	0.971178	71.03	116.7	83.3	30.78	47.41	High	High	High	High	High	High	1
FALSE	High	Master Protein	AT5G55070.1	Dihydrolipoamide succinyltransferase	0	TRUE	36.618	20	7	26	4	464	50.1	9.14	44.75	7	0	3	1.327	0.592058	26.85	87.7	112.3	15.1	7.81	High	High	High	High	High	High	1
FALSE	High	Master Protein	AT1G07320.1	ribosomal protein L4	0	TRUE	36.382	38	8	25	8	282	30.5	8.94	59.15	8	0	0	1.041	0.848683	80.72	105.3	94.7	5.02	25.82	High	High	High	High	High	High	1
FALSE	High	Master Protein	AT3G60245.1	Zinc-binding ribosomal protein family protein	0	TRUE	21.214	36	4	25	4	92	10.2	10.23	62.83	4	0	0	1.052	0.842433	56.63	95.9	104.1	6.39	6.51	High	High	High	High	High	High	1
FALSE	High	Master Protein	AT1G73230.1	Nascent polypeptide-associated complex NAC	0	TRUE	65.372	30	7	25	5	165	18	6.21	67.95	7	0	2	0.468	0.427095	28.09	132.8	67.2	16.24	22.11	High	High	High	High	High	Peak Found	1
FALSE	High	Master Protein	AT1G78630.1	Ribosomal protein L13 family protein	0	TRUE	28.839	24	4	25	4	241	26.8	9.92	25.69	4	0	0	0.664	0.833422	48.82	113.6	86.4	13.85	14.93	High	High	High	High	High	High	1
FALSE	High	Master Protein	AT3G04230.1	Ribosomal protein S5 domain 2-like superfamily protein	0	TRUE	18.426	29	5	24	3	146	16.6	10.18	39.92	5	0	0	1.085	0.823131	82.49	88.8	111.2	18.13	24.39	High	High	High	High	High	High	1
FALSE	High	Master Protein	AT5G13510.1	Ribosomal protein L10 family protein	0	TRUE	26.872	25	4	24	4	220	24.7	9.32	41.11	4	0	0	0.583	0.694152	49.58	113.1	86.9	32.17	17.89	High	High	High	High	High	High	1
FALSE	High	Master Protein	AT4G10480.1	Nascent polypeptide-associated complex (NAC), alpha subunit family protein	0	TRUE	31.693	45	7	24	7	212	23.2	4.42	41.31	7	0	0	0.682	0.84805	84.05	120.5	79.5	60.5	55.76	High	High	High	High	High	High	1
FALSE	High	Master Protein	AT4G29410.1	Ribosomal L28e protein family	0	TRUE	26.763	24	4	24	4	143	15.9	11.05	54.06	4	0	0	0.553	0.632539	29.07	131.6	68.4	23.02	24.46	High	High	High	High	High	High	1
FALSE	High	Master Protein	AT1G72150.1	PATELLIN 1	0	TRUE	28.289	18	10	23	8	573	64	4.83	26.27	10	0	0	0.371	0.204755	56.16	170.1	29.9	25.03	46.6	High	High	High	Peak Found	Peak Found	High	1
FALSE	High	Master Protein	AT3G16780.1	Ribosomal protein L19e family protein	0	TRUE	19.733	32	6	23	4	209	24.3	11.24	32.68	6	0	0	1.686	0.315886	54.24	107.1	92.9	10.62	41.91	High	High	High	High	High	High	1
FALSE	High	Master Protein	AT3G06650.1	ATP-citrate lyase B-1	0	TRUE	29.549	18	8	23	8	608	65.8	7.81	39.02	8	0	0	1.677	0.3211	84.46	110.9	89.1	27.9	37.96	High	High	High	High	High	High	1
FALSE	High	Master Protein	AT1G24180.1	Thiamin diphosphate-binding fold (THDP-binding) superfamily protein	0	TRUE	28.467	22	9	23	7	393	43.3	7.91	38.51	9	0	3	0.851	0.997175	59.17	115.9	84.1	40.9	47.26	High	High	High	High	High	High	1
FALSE	High	Master Protein	AT5G65220.1	Ribosomal L29 family protein	0	TRUE	32.134	23	5	23	5	173	19.4	10.51	58.32	5	0	0	0.885	0.975249	22.53	86.8	113.2	15.5	26.31	High	High	High	High	High	High	1
FALSE	High	Master Protein	AT5G27640.2	translation initiation factor 3B1	0	TRUE	33.38	18	9	23	9	738	84.9	5.31	33.85	9	0	0	0.691	0.858511	87.26	106.7	93.3	22.96	40.3	High	High	High	High	High	High	1
FALSE	High	Master Protein	AT1G09590.1	Translation protein SH3-like family protein	0	TRUE	32.596	41	6	22	6	164	18.6	10.46	57.25	6	0	0	1.107	0.808052	59.38	87.8	112.2	13.48	23.27	High	High	High	High	High	High	1
FALSE	High	Master Protein	AT2G47470.1	thioredoxin family protein	0	TRUE	20.723	23	8	22	8	361	39.5	6.06	22.63	8	0	0	0.769	0.936584	33.94	115.7	84.3	25.04	20.77	High	High	High	High	High	High	1
FALSE	High	Master Protein	AT4G30800.1	Nucleic acid-binding, OB-fold-like protein	0	TRUE	21.537	33	5	22	2	159	17.9	10.73	64.56	5	0	0	0.01	2.66436e-17		200		13.33		Peak Found	High	Not Found	Not Found	Not Found	Not Found	1
FALSE	High	Master Protein	AT2G36620.1	ribosomal protein L24	0	TRUE	16.617	15	3	22	3	164	18.8	10.7	42.9	3	0	0	2.497	0.0692627	67.37	57.5	142.5	77.59	53.71	High	High	High	High	High	High	1
FALSE	High	Master Protein	AT3G05530.1	regulatory particle triple-A ATPase 5A	0	TRUE	32.2	37	12	21	11	424	47.5	5.03	37.52	12	0	1	0.826	0.993944	36.69	119.8	80.2	23.46	24.47	High	High	Peak Found	High	Peak Found	High	1
FALSE	High	Master Protein	AT5G14670.1	ADP-ribosylation factor A1B	0	TRUE	23.709	31	4	21	4	188	21.5	6.95	38.06	4	0	0	0.835	0.997116	36.5	108	92	53.27	23.57	High	High	High	High	High	High	1
FALSE	High	Master Protein	AT2G20140.1	AAA-type ATPase family protein	0	TRUE	26.878	32	11	21	11	443	49.3	6.1	23.12	11	0	0	0.73	0.900042	44.32	128	72	68.17	11.83	High	High	High	High	High	High	1
FALSE	High	Master Protein	ATCG00380.1	chloroplast ribosomal protein S4	0	TRUE	15.991	24	5	21	5	201	23.2	10.33	39.18	5	0	0	1.057	0.8386	33.75	82.5	117.5	86.74	17.52	High	High	High	High	High	High	1
FALSE	High	Master Protein	AT5G22060.1	DNAJ homologue 2	0	TRUE	23.764	14	6	21	1	419	46.4	7.12	27.31	6	0	5	1.472	0.463927	57.13	70.5	129.5	37.55	26.59	Peak Found	High	Not Found	High	Peak Found	High	1
FALSE	High	Master Protein	AT4G21280.2	photosystem II subunit QA	0	TRUE	18.188	29	5	20	4	224	23.9	9.64	21.23	5	0	1	0.751	0.920709	76.42	152.8	47.2	30.86	56.38	High	High	High	High	High	High	1
FALSE	High	Master Protein	AT1G35680.1	Ribosomal protein L21	0	TRUE	14.675	10	3	20	3	220	24	9.25	36.81	3	0	0	0.892	0.971625	33.36	103.2	96.8	10.74	16.48	High	High	High	High	High	High	1
FALSE	High	Master Protein	AT5G20890.1	TCP-1/cpn60 chaperonin family protein	0	TRUE	33.934	21	8	20	8	527	57.3	5.87	18.16	8	0	0	0.538	0.596652	66.35	114.8	85.2	37.74	27.57	High	High	High	High	Peak Found	High	1
FALSE	High	Master Protein	AT5G47930.1	Zinc-binding ribosomal protein family protein	0	TRUE	11.526	25	2	20	1	84	9.5	8.95	41.25	2	0	0	0.821	0.992643	11.36	109.8	90.2	4.77	21.18	High	High	High	High	High	High	1
FALSE	High	Master Protein	AT1G54220.1	Dihydrolipoamide acetyltransferase, long form protein	0	TRUE	28.358	24	10	20	7	539	58.4	7.84	35.19	10	0	0	0.675	0.840111	71.86	179.4	20.6	63.45	78.98	High	High	Peak Found	Peak Found	Peak Found	Peak Found	1
FALSE	High	Master Protein	AT4G34620.1	small subunit ribosomal protein 16	0	TRUE	22.846	66	7	20	7	113	12.7	9.8	33.08	7	0	0	0.659	0.825966	54.86	101	99	54.57	2.87	High	High	High	High	High	High	1
FALSE	High	Master Protein	AT2G40590.1	Ribosomal protein S26e family protein	0	TRUE	36.66	50	5	20	2	131	14.7	11.09	42.41	5	0	0	3.005	0.0275062	73.65	56.5	143.5	48.21	13.98	High	High	Peak Found	High	High	Peak Found	1
FALSE	High	Master Protein	AT5G40950.1	ribosomal protein large subunit 27	0	TRUE	18.321	23	4	20	4	198	21.7	9.95	32.11	4	0	0	1.121	0.796273	68.58	109	91	40.37	28.86	High	High	High	High	High	High	1
FALSE	High	Master Protein	AT3G61110.1	ribosomal protein S27	0	TRUE	12.95	27	3	20	2	86	9.6	8.72	41.99	3	0	2	0.843	1	76.35	72.9	127.1	63.7	16.75	Peak Found	High	High	High	High	High	1
FALSE	High	Master Protein	AT3G54210.1	Ribosomal protein L17 family protein	0	TRUE	13.754	14	3	19	3	211	23.5	11.39	34.82	3	0	0	1.252	0.66317	69.1	98.7	101.3	30.34	43.92	High	High	High	High	High	High	1
FALSE	High	Master Protein	AT3G02090.2	Insulinase (Peptidase family M16) protein	0	TRUE	37.242	28	10	19	10	535	59.6	6.95	30.45	10	0	0	0.932	0.92977	33.85	114	86	38.35	23.61	High	High	Peak Found	High	High	High	1
FALSE	High	Master Protein	AT1G75350.1	Ribosomal protein L31	0	TRUE	26.371	38	4	19	4	144	16	9.8	38.41	4	0	0	0.461	0.411469	71.28	139.4	60.6	32.64	32.31	High	High	High	High	High	High	1
FALSE	High	Master Protein	AT3G12390.1	Nascent polypeptide-associated complex (NAC), alpha subunit family protein	0	TRUE	40.114	37	6	19	3	203	22	4.48	44.01	6	0	3	0.501	0.506348	52.61	127.5	72.5	41.36	21.75	High	High	High	High	High	High	1
FALSE	High	Master Protein	AT3G52140.4	tetratricopeptide repeat (TPR)-containing protein	0	TRUE	34.478	9	8	19	8	1419	155.1	6.4	21.55	8	0	0	1.644	0.341914	54.81	70.3	129.7	47.28	76.33	High	High	High	High	High	High	1
FALSE	High	Master Protein	AT3G14415.2	Aldolase-type TIM barrel family protein	0	TRUE	19.428	15	6	19	3	373	40.9	8.76	30.34	6	0	3	0.644	0.808052	22.47	125.2	74.8	21.08	16.03	High	High	Peak Found	Peak Found	Not Found	Not Found	1
FALSE	High	Master Protein	AT3G56150.1	eukaryotic translation initiation factor 3C	0	TRUE	23.835	11	7	19	7	900	102.9	5.36	36.7	7	0	0	0.81	0.979648	43.19	113.9	86.1	7.68	22.19	High	High	High	High	High	High	1
FALSE	High	Master Protein	AT5G17420.1	Cellulose synthase family protein	0	TRUE	22.664	6	8	19	1	1026	115.7	6.68	47.49	8	0	0	100	2.66436e-17			200		69.15	Not Found	Not Found	Not Found	High	Peak Found	Peak Found	1
FALSE	High	Master Protein	AT3G03960.1	TCP-1/cpn60 chaperonin family protein	0	TRUE	36.598	23	9	19	9	549	58.9	5.35	39.98	9	0	0	0.648	0.809702	39.81	150.7	49.3	35.97	37.99	High	High	High	High	High	High	1
FALSE	High	Master Protein	AT3G44110.1	DNAJ homologue 3	0	TRUE	21.222	18	6	19	1	420	46.4	6.11	24.96	6	0	0	0.01	2.66436e-17		200		48.32		Peak Found	High	Not Found	Not Found	Not Found	Not Found	1
FALSE	High	Master Protein	AT5G37600.1	glutamine synthase clone R1	0	TRUE	30.736	28	9	19	3	356	39.1	5.47	35.46	9	0	0	0.01	2.66436e-17		200		28.3		High	High	High	Not Found	Not Found	Not Found	1
FALSE	High	Master Protein	AT1G52300.1	Zinc-binding ribosomal protein family protein	0	TRUE	9.742	31	3	19	3	95	10.8	11.87	40.14	3	0	0	0.864	0.993115	34.72	99	101	5.25	22.67	High	High	High	High	High	High	1
FALSE	High	Master Protein	AT3G14420.1	Aldolase-type TIM barrel family protein	0	TRUE	15.134	14	5	19	2	367	40.3	9.13	29.9	5	0	0	0.684	0.848683	47.34	137.3	62.7	64.77	34.96	High	High	Peak Found	High	Not Found	Peak Found	1
FALSE	High	Master Protein	AT3G55410.1	2-oxoglutarate dehydrogenase, E1 component	0	TRUE	25.977	12	9	18	9	1017	115.1	6.93	27.21	9	0	0	0.714	0.883989	11.77	146.7	53.3	44.59	53.51	High	High	High	High	High	High	1
FALSE	High	Master Protein	AT5G13850.1	nascent polypeptide-associated complex subunit alpha-like protein 3	0	TRUE	29.764	28	4	18	1	204	22	4.55	31.68	4	0	0	1.254	0.661625	86.76	82.5	117.5	77.14	27.42	High	High	High	High	High	High	1
FALSE	High	Master Protein	AT4G11420.1	eukaryotic translation initiation factor 3A	0	TRUE	38.672	16	11	18	11	987	114.2	9.17	22.34	11	0	0	1.058	0.8386	68.17	141.4	58.6	30.43	52.53	High	High	High	High	High	High	1
FALSE	High	Master Protein	AT4G19210.1	RNAse l inhibitor protein 2	0	TRUE	26.278	20	8	18	8	605	68.3	7.96	35.01	8	0	0	0.721	0.89353	37.71	136.4	63.6	27.18	30.94	High	High	High	High	High	High	1
FALSE	High	Master Protein	AT3G58730.1	vacuolar ATP synthase subunit D (VATD) / V-ATPase D subunit / vacuolar proton pump D subunit (VATPD)	0	TRUE	17.121	24	7	18	7	261	29	9.51	20.19	7	0	0	1.272	0.646132	41.32	121.3	78.7	42.09	35.26	High	High	High	Peak Found	High	High	1
FALSE	High	Master Protein	AT5G19990.1	regulatory particle triple-A ATPase 6A	0	TRUE	15.48	23	7	18	6	419	47.2	8.88	23.88	7	0	0	0.82	0.992643	26.15	155.1	44.9	45.56	18.53	High	High	High	High	High	High	1
FALSE	High	Master Protein	AT4G26910.1	Dihydrolipoamide succinyltransferase	0	TRUE	22.17	13	5	18	2	464	50	9.09	31.3	5	0	0	0.867	0.992786	79.14	151.4	48.6	18.24	72.67	High	High	Not Found	Peak Found	Peak Found	Peak Found	1
FALSE	High	Master Protein	AT4G39080.1	vacuolar proton ATPase A3	0	TRUE	30.19	15	8	18	8	821	92.8	5.94	26.57	8	0	0	0.894	0.970405	67.53	118.3	81.7	64.78	16.69	High	High	High	High	High	High	1
FALSE	High	Master Protein	AT1G09640.1	Translation elongation factor EF1B, gamma chain	0	TRUE	29.703	21	8	18	4	414	46.6	5.48	31.73	8	0	3	0.566	0.659582	46.66	125.6	74.4	45.27	40.55	High	High	High	Peak Found	Peak Found	Peak Found	1
FALSE	High	Master Protein	AT5G50850.1	Transketolase family protein	0	TRUE	22.344	25	7	18	7	363	39.2	5.83	38	7	0	0	0.732	0.901937	28.02	96.6	103.4	4.16	19.69	High	High	High	High	High	High	1
FALSE	High	Master Protein	AT5G56710.1	Ribosomal protein L31e family protein	0	TRUE	20.493	40	4	18	1	119	13.8	9.95	45.39	4	0	0	0.963	0.904602	23.35	101.9	98.1	8.66	29.97	High	High	Peak Found	High	High	High	1
FALSE	High	Master Protein	AT1G58270.1	TRAF-like family protein	0	TRUE	22.997	13	5	18	5	396	45	5.82	38.74	5	0	0	0.586	0.698951	74.34	152.1	47.9	25.78	73.47	High	High	High	High	High	High	1
FALSE	High	Master Protein	AT3G44590.2	60S acidic ribosomal protein family	0	TRUE	12.194	38	4	17	4	111	11	4.5	18.81	4	0	0	0.711	0.880281	63.7	128	72	53.06	11.21	High	High	High	High	High	High	1
FALSE	High	Master Protein	AT3G03050.1	cellulose synthase-like D3	0	TRUE	23.054	7	7	17	5	1145	128.5	7.75	31.23	7	0	0	1.841	0.236246	42.13	36.8	163.2	71.98	19.36	Peak Found	Peak Found	Peak Found	High	High	High	1
FALSE	High	Master Protein	AT1G57720.1	Translation elongation factor EF1B, gamma chain	0	TRUE	34.094	23	8	17	4	413	46.4	5.71	34.31	8	0	0	0.328	0.128997	51.31	171.9	28.1	35.09	62.17	High	High	High	High	Peak Found	Peak Found	1
FALSE	High	Master Protein	AT1G29920.1	chlorophyll A/B-binding protein 2	0	TRUE	12.412	11	4	17	1	267	28.2	5.43	37.22	4	0	3	0.619	0.771169	78.11	90.8	109.2	58.7	46.38	High	High	Peak Found	High	High	High	1
FALSE	High	Master Protein	AT1G80660.1	H(+)-ATPase 9	0	TRUE	23.735	9	7	17	1	954	105.1	6.39	29.15	7	0	0	0.01	2.66436e-17		200		50.21		Peak Found	High	Not Found	Not Found	Not Found	Not Found	1
FALSE	High	Master Protein	AT3G23390.1	Zinc-binding ribosomal protein family protein	0	TRUE	15.41	32	5	17	5	105	12.1	10.32	31.43	5	0	0	0.91	0.953845	23.05	111.7	88.3	14.63	29.22	High	High	High	High	High	High	1
FALSE	High	Master Protein	AT1G69620.1	ribosomal protein L34	0	TRUE	15.574	34	5	17	3	119	13.6	11.59	34.34	5	0	2	0.795	0.970405	61.97	114.5	85.5	19.6	16.52	Peak Found	High	High	High	High	High	1
FALSE	High	Master Protein	AT1G23310.1	glutamate:glyoxylate aminotransferase	0	TRUE	23.691	18	7	17	7	481	53.3	6.89	13.21	7	0	0	0.531	0.582844	104.29	119.9	80.1	42.85	36.24	High	High	High	Peak Found	High	High	1
FALSE	High	Master Protein	AT5G47190.1	Ribosomal protein L19 family protein	0	TRUE	15.986	31	6	16	2	229	25.5	10.07	19.7	6	0	0	0.578	0.680607	17.72	110.8	89.2	16.45	48.65	High	High	Not Found	High	High	High	1
FALSE	High	Master Protein	AT1G11860.1	Glycine cleavage T-protein family	0	TRUE	20.215	19	7	16	7	408	44.4	8.37	21.03	7	0	0	0.202	0.0108335	90.45	171.2	28.8	42.81	15.54	High	High	High	High	Peak Found	Peak Found	1
FALSE	High	Master Protein	AT5G19760.1	Mitochondrial substrate carrier family protein	0	TRUE	29.802	27	6	16	6	298	31.9	9.23	24.44	6	0	0	1.514	0.43337	19.57	96.5	103.5	39.87	33.31	High	High	High	High	High	High	1
FALSE	High	Master Protein	AT4G16155.1	dihydrolipoyl dehydrogenases	0	TRUE	27.491	15	7	16	1	630	67	7.77	25.93	7	0	0	0.56	0.646132	64.69	100.3	99.7	56.04	42.58	High	High	High	Peak Found	High	Peak Found	1
FALSE	High	Master Protein	ATCG00500.1	acetyl-CoA carboxylase carboxyl transferase subunit beta	0	TRUE	21.498	12	6	16	6	488	55.6	6.24	17.94	6	0	0	0.751	0.920709	49.75	135.3	64.7	23.07	23.21	High	High	High	High	Peak Found	High	1
FALSE	High	Master Protein	AT3G58510.1	DEA(D/H)-box RNA helicase family protein	0	TRUE	24.166	16	7	16	3	612	66	6.68	26.13	7	0	4	0.937	0.928078	63.42	132.2	67.8	111.52	2.64	High	High	High	High	High	High	1
FALSE	High	Master Protein	AT3G52200.2	Dihydrolipoamide acetyltransferase, long form protein	0	TRUE	28.626	19	10	16	10	713	77.8	6.21	12.59	10	0	0	1.051	0.842433	41.41	126.9	73.1	66.86	24.12	High	High	Peak Found	High	Peak Found	High	1
FALSE	High	Master Protein	AT2G33150.1	peroxisomal 3-ketoacyl-CoA thiolase 3	0	TRUE	16.926	12	4	16	4	462	48.5	8.34	18.92	4	0	0	0.703	0.875226	59.52	172.5	27.5	78.81	12.4	High	High	High	High	High	High	1
FALSE	High	Master Protein	AT3G09820.1	adenosine kinase 1	0	TRUE	14.099	16	4	16	4	344	37.8	5.45	17.64	4	0	0	0.806	0.975536	44.18	125.8	74.2	22.4	41.44	High	High	High	High	High	High	1
FALSE	High	Master Protein	AT4G10320.1	tRNA synthetase class I (I, L, M and V) family protein	0	TRUE	15.918	6	6	16	6	1190	135.4	6.3	12.79	6	0	0	1.08	0.825966	68.98	87.6	112.4	23.54	28.13	High	High	High	High	High	High	1
FALSE	High	Master Protein	AT1G76010.1	Alba DNA/RNA-binding protein	0	TRUE	12.527	9	4	16	4	350	37.4	9.77	29.95	4	0	0	0.591	0.709504	47.99	128.3	71.7	25.22	26.81	High	High	High	High	High	High	1
FALSE	High	Master Protein	ATCG00900.1	Ribosomal protein S7p/S5e family protein	0	TRUE	18.781	25	4	16	4	155	17.3	11.28	35.92	4	0	0	0.813	0.982654	69.52	56.6	143.4	32.4	23.87	High	High	High	High	High	High	1
FALSE	High	Master Protein	AT3G01500.2	carbonic anhydrase 1	0	TRUE	28.255	22	6	15	2	347	37.4	5.99	26.77	6	0	0	0.403	0.273189	35.07	145.6	54.4	41.55	34.28	High	High	High	High	Peak Found	Peak Found	1
FALSE	High	Master Protein	AT5G26360.1	TCP-1/cpn60 chaperonin family protein	0	TRUE	18.167	15	7	15	7	555	60.3	5.77	20.79	7	0	0	0.539	0.598998	36.54	159.7	40.3	45.99	26.84	High	High	High	High	High	High	1
FALSE	High	Master Protein	AT3G55170.1	Ribosomal L29 family protein	0	TRUE	17.003	41	6	15	1	123	14.2	10.92	25.99	6	0	0	1.59	0.376224	60.6	77.2	122.8	59.47	76.23	Not Found	Peak Found	Peak Found	Peak Found	High	Not Found	1
FALSE	High	Master Protein	AT2G19740.1	Ribosomal protein L31e family protein	0	TRUE	19.647	40	4	15	1	119	13.7	9.94	35.73	4	0	4	1.397	0.530254	97.62	50	150	95.1	36.42	High	Peak Found	Peak Found	High	Peak Found	Not Found	1
FALSE	High	Master Protein	AT5G26830.1	Threonyl-tRNA synthetase	0	TRUE	18.767	15	7	15	7	709	80.9	6.98	16	7	0	0	0.901	0.964366	90.06	145.8	54.2	58.21	68.14	High	High	High	Peak Found	Peak Found	High	1
FALSE	High	Master Protein	AT1G79550.1	phosphoglycerate kinase	0	TRUE	19.39	20	5	15	4	401	42.1	5.68	22.54	5	0	0	0.731	0.901612	30.65	148.1	51.9	41.65	47.95	High	High	High	High	Peak Found	High	1
FALSE	High	Master Protein	AT5G25754.1	RNA polymerase I-associated factor PAF67	0	TRUE	10.235	6	4	15	4	514	60.1	6.29	23.26	4	0	0	1.046	0.845218	86.21	106.7	93.3	14.99	46.55	High	High	High	High	High	High	1
FALSE	High	Master Protein	AT1G34430.1	2-oxoacid dehydrogenases acyltransferase family protein	0	TRUE	19.649	17	7	15	7	465	48.3	8.78	22.67	7	0	0	0.6	0.731243	49.86	125.8	74.2	10.11	26.3	High	High	High	High	High	High	1
FALSE	High	Master Protein	AT3G52150.1	RNA-binding (RRM/RBD/RNP motifs) family protein	0	TRUE	24.631	34	7	14	7	253	27.7	8.97	27.52	7	0	0	0.446	0.37159	51.24	148	52	10.28	9.19	High	High	High	Peak Found	High	High	1
FALSE	High	Master Protein	AT1G32990.1	plastid ribosomal protein l11	0	TRUE	21.099	25	4	14	4	222	23.1	9.66	25.9	4	0	0	0.371	0.203895	52.62	147.7	52.3	22.25	34.82	High	High	High	High	High	High	1
FALSE	High	Master Protein	AT1G52360.2	Coatomer, beta' subunit	0	TRUE	21.357	9	7	14	1	970	109.7	4.96	24.29	7	0	6	0.754	0.923678	30.39	161.2	38.8	53.01	24.88	High	High	Not Found	Not Found	Not Found	Not Found	1
FALSE	High	Master Protein	AT3G29360.1	UDP-glucose 6-dehydrogenase family protein	0	TRUE	20.916	14	6	14	1	480	53.1	6	15.61	6	0	5	0.826	0.993932	70.42	171.6	28.4	80.52	30.55	High	High	High	Not Found	Not Found	Not Found	1
FALSE	High	Master Protein	AT1G10840.1	translation initiation factor 3 subunit H1	0	TRUE	15.967	16	5	14	5	337	38.3	4.92	21.47	5	0	0	0.764	0.92977	44.47	124.5	75.5	6.53	32.15	High	High	High	High	Peak Found	High	1
FALSE	High	Master Protein	AT1G53750.1	regulatory particle triple-A 1A	0	TRUE	27.47	17	7	14	7	426	47.8	6.65	14.99	7	0	0	0.632	0.789394	49.87	167.1	32.9	67.17	21.21	High	High	Peak Found	Peak Found	Peak Found	Peak Found	1
FALSE	High	Master Protein	AT3G15980.5	Coatomer, beta' subunit	0	TRUE	19.781	9	7	14	1	930	104.9	4.97	19.29	7	0	0	0.01	2.66436e-17		200		5.07		High	High	Not Found	Not Found	Not Found	Not Found	1
FALSE	High	Master Protein	AT5G16070.1	TCP-1/cpn60 chaperonin family protein	0	TRUE	19.015	12	5	14	5	535	58.9	6.25	17.25	5	0	0	0.657	0.823131	38.75	112.5	87.5	50.96	39.73	High	High	High	High	High	High	1
FALSE	High	Master Protein	AT5G20010.1	RAS-related nuclear protein-1	0	TRUE	13.868	19	4	14	4	221	25.3	6.86	24.36	4	0	0	0.534	0.585328	44.3	157.4	42.6	54.97	42.89	High	High	High	Peak Found	High	High	1
FALSE	High	Master Protein	AT3G16950.2	lipoamide dehydrogenase 1	0	TRUE	27.417	18	8	14	2	623	66.6	8.41	24.33	8	0	6	0.497	0.497946	31.95	167.7	32.3	24.86	10.88	High	High	High	Not Found	Not Found	Not Found	1
FALSE	High	Master Protein	AT4G09320.1	Nucleoside diphosphate kinase family protein	0	TRUE	18.309	29	6	14	6	169	18.8	8.27	21.34	6	0	0	0.262	0.0454344	56.02	174.6	25.4	32.22	51.08	High	High	High	High	High	High	1
FALSE	High	Master Protein	AT3G11820.1	syntaxin of plants 121	0	TRUE	19.184	19	6	13	6	346	37.9	8.95	26.25	6	0	0	4.922	0.00118303	52.61	26.1	173.9	22.36	12.11	High	Peak Found	Peak Found	High	High	High	1
FALSE	High	Master Protein	AT3G27690.1	photosystem II light harvesting complex gene 2.3	0	TRUE	11.124	12	4	13	1	266	28.8	5.9	24.78	4	0	0	0.01	2.66436e-17		200		39.7		High	Peak Found	Not Found	Not Found	Not Found	Not Found	1
FALSE	High	Master Protein	AT1G04410.1	Lactate/malate dehydrogenase family protein	0	TRUE	15.443	25	7	13	7	332	35.5	6.55	5.93	7	0	0	1.068	0.835219	66.11	136.9	63.1	49.61	13.32	High	High	Peak Found	High	High	High	1
FALSE	High	Master Protein	AT5G67510.1	Translation protein SH3-like family protein	0	TRUE	10.78	22	5	13	4	146	16.8	11.12	28.07	5	0	0	0.844	1	23.53	122.3	77.7	10.38	17.23	High	High	High	High	High	High	1
FALSE	High	Master Protein	AT4G37930.1	serine transhydroxymethyltransferase 1	0	TRUE	19.166	18	7	13	7	517	57.4	8.13	16.95	7	0	0	0.384	0.23009	109.04	145.3	54.7	25.94	24.86	High	High	High	High	High	High	1
FALSE	High	Master Protein	AT3G18000.1	S-adenosyl-L-methionine-dependent methyltransferases superfamily protein	0	TRUE	16.225	14	6	13	6	491	56.1	5.57	9.05	6	0	0	0.094	3.40948e-05	100.61	189.4	10.6	88.25	25.41	High	High	High	High	High	High	1
FALSE	High	Master Protein	AT4G11150.1	vacuolar ATP synthase subunit E1	0	TRUE	14.691	22	5	13	5	230	26	6.4	19.2	5	0	0	0.619	0.771169	33.6	120.7	79.3	35.66	15.1	High	High	High	High	High	High	1
FALSE	High	Master Protein	AT2G16600.1	rotamase CYP 3	0	TRUE	17.802	38	4	13	3	173	18.5	8.43	15.87	4	0	1	0.352	0.169107	19.34	144.3	55.7	32.2	28.44	High	High	Not Found	Not Found	Not Found	Not Found	1
FALSE	High	Master Protein	AT3G15190.1	chloroplast 30S ribosomal protein S20, putative	0	TRUE	14.806	17	5	13	5	202	21.8	10.13	19.72	5	0	0	1.18	0.73667	46.32	100.3	99.7	21.56	23.25	High	High	High	High	High	High	1
FALSE	High	Master Protein	AT3G20050.1	T-complex protein 1 alpha subunit	0	TRUE	19.968	11	5	13	5	545	59.2	6.3	28.83	5	0	0	0.537	0.593798	49.2	108.9	91.1	29.62	30.88	High	High	High	High	Peak Found	High	1
FALSE	High	Master Protein	AT1G20200.1	PAM domain (PCI/PINT associated module) protein	0	TRUE	15.773	12	5	13	5	488	55.5	8.19	18.47	5	0	0	0.623	0.776557	44.88	168.4	31.6	22.41	101.23	High	High	High	High	High	High	1
FALSE	High	Master Protein	AT4G17560.1	Ribosomal protein L19 family protein	0	TRUE	21.923	29	7	13	3	225	25.5	10.02	21.57	7	0	4	1.043	0.848683	37.46	118.9	81.1	12.77	32.98	Peak Found	High	High	High	High	High	1
FALSE	High	Master Protein	AT4G00810.1	60S acidic ribosomal protein family	0	TRUE	18.743	36	1	13	1	113	11.3	4.32	13.75	1	0	0	1.996	0.177732	22.17	61.9	138.1	94.37	12.32	High	High	High	High	High	High	1
FALSE	High	Master Protein	AT3G59540.1	Ribosomal L38e protein family	0	TRUE	15.256	54	4	13	4	69	8.1	9.94	23.59	4	0	0	1.058	0.8386	78.9	80.2	119.8	83.93	33.01	High	High	High	High	High	Peak Found	1
FALSE	High	Master Protein	AT5G23540.1	Mov34/MPN/PAD-1 family protein	0	TRUE	15.936	18	5	13	5	308	34.3	6.8	23.08	5	0	0	0.518	0.550047	26.17	140.1	59.9	15.94	34.36	High	High	High	High	High	Peak Found	1
FALSE	High	Master Protein	AT2G20580.1	26S proteasome regulatory subunit S2 1A	0	TRUE	21.204	5	4	13	4	891	98.1	5.1	30.17	4	0	0	0.846	1	15.34	115.6	84.4	21.07	24.03	High	High	High	High	High	High	1
FALSE	High	Master Protein	AT3G62120.1	Class II aaRS and biotin synthetases superfamily protein	0	TRUE	20.254	16	8	13	8	530	60.7	6.4	6.52	8	0	0	0.718	0.889702	65.17	127	73	7.98	43.83	High	High	High	High	High	High	1
FALSE	High	Master Protein	AT1G80410.2	tetratricopeptide repeat (TPR)-containing protein	0	TRUE	14.844	7	6	13	6	911	103.9	7.78	12.39	6	0	0	1.001	0.880408	69.69	86.1	113.9	15.24	52.19	High	High	High	High	Peak Found	High	1
FALSE	High	Master Protein	AT3G45980.1	Histone superfamily protein	0	TRUE	16.115	31	4	13	4	150	16.4	10.02	20.83	4	0	0	0.315	0.108111	108.89	186.7	13.3	56.98	40.42	High	High	High	High	High	High	1
FALSE	High	Master Protein	AT5G47700.1	60S acidic ribosomal protein family	0	TRUE	15.825	36	2	12	2	113	11.2	4.36	11.77	2	0	0	1.238	0.675075	61.23	22.1	177.9	110.39	24.86	High	High	High	High	High	High	1
FALSE	High	Master Protein	AT4G00430.1	plasma membrane intrinsic protein 1;4	0	TRUE	10.353	22	4	12	2	287	30.7	8.84	20.12	4	0	2	1.115	0.801739	45.34	105.2	94.8	21.03	41.12	High	High	High	High	High	High	1	Acetyl [N-Term]
FALSE	High	Master Protein	AT5G20920.1	eukaryotic translation initiation factor 2 beta subunit	0	TRUE	17.15	22	3	12	3	268	30.6	7.2	12.8	3	0	0	1.431	0.497946	25.07	88.6	111.4	45.29	57.41	High	High	High	High	High	High	1
FALSE	High	Master Protein	AT5G40770.1	prohibitin 3	0	TRUE	17.629	21	5	12	5	277	30.4	7.64	20.82	5	0	0	3.351	0.0148991	32.16	29.8	170.2	55.99	30.58	High	High	High	High	High	High	1
FALSE	High	Master Protein	AT3G11400.2	eukaryotic translation initiation factor 3G1	0	TRUE	10.72	18	4	12	4	321	35.6	7.39	20.68	4	0	0	0.979	0.897999	27.49	170.2	29.8	65.99	37.98	High	High	High	High	High	High	1
FALSE	High	Master Protein	AT2G40660.1	Nucleic acid-binding, OB-fold-like protein	0	TRUE	20.165	21	5	12	5	389	42.1	7.4	12.53	5	0	0	1.307	0.611085	77.26	109.2	90.8	42.59	54.29	High	High	High	High	High	High	1
FALSE	High	Master Protein	AT2G39990.1	eukaryotic translation initiation factor 2	0	TRUE	15.6	25	4	12	4	293	31.8	5.14	20.29	4	0	0	0.738	0.904602	104.64	105.7	94.3	39.24	41.94	High	High	High	High	Peak Found	High	1
FALSE	High	Master Protein	AT1G20260.1	ATPase, V1 complex, subunit B protein	0	TRUE	21.9	18	7	12	7	487	54.3	5.1	18.59	7	0	0	0.623	0.776557	42.97	164.4	35.6	81.77	85.94	High	High	High	High	High	Not Found	1
FALSE	High	Master Protein	AT4G34870.1	rotamase cyclophilin 5	0	TRUE	16.503	20	3	12	2	172	18.4	8.69	24.67	3	0	0	0.08	7.59574e-06	8.08	191.4	8.6	63.46		High	High	Peak Found	Not Found	Peak Found	Not Found	1
FALSE	High	Master Protein	AT4G02930.1	GTP binding Elongation factor Tu family protein	0	TRUE	22.164	18	6	12	5	454	49.4	6.7	17.12	6	0	0	0.01	2.66436e-17		200		6.47		High	High	Not Found	Not Found	Not Found	Not Found	1
FALSE	High	Master Protein	AT3G01390.1	vacuolar membrane ATPase 10	0	TRUE	15.524	31	3	12	3	110	12.4	6	25.89	3	0	0	0.363	0.189125	56.65	142.4	57.6	35.39	34.68	High	High	High	Peak Found	High	High	1
FALSE	High	Master Protein	AT2G33040.1	gamma subunit of Mt ATP synthase	0	TRUE	13.24	17	4	12	4	325	35.4	8.9	19.71	4	0	0	2.097	0.14817	50.77	67.3	132.7	31.63	27.9	High	High	High	High	High	High	1
FALSE	High	Master Protein	AT1G53310.1	phosphoenolpyruvate carboxylase 1	0	TRUE	17.904	9	7	12	4	967	110.2	6.06	10.97	7	0	3	0.686	0.849859	51.32	149.8	50.2	22.81	46.38	High	High	Not Found	Peak Found	Peak Found	Not Found	1
FALSE	High	Master Protein	AT1G78570.1	rhamnose biosynthesis 1	0	TRUE	12.932	11	5	12	5	669	75.3	7.28	7.9	5	0	0	0.01	2.66436e-17		200		16.54		High	High	Not Found	High	Not Found	High	1
FALSE	High	Master Protein	AT2G05380.1	glycine-rich protein 3 short isoform	0	TRUE	12.744	38	2	12	2	116	11.6	8.03	22.34	2	0	0	0.575	0.675075	38.56	125.2	74.8	34.59	34.67	High	High	High	High	High	High	1
FALSE	High	Master Protein	AT5G60790.1	ABC transporter family protein	0	TRUE	13.395	7	4	12	4	595	66.8	6.46	13.89	4	0	0	0.736	0.904535	20.01	132.6	67.4	33.19	18.32	High	High	High	High	Peak Found	High	1
FALSE	High	Master Protein	AT2G30490.1	cinnamate-4-hydroxylase	0	TRUE	19.304	14	6	12	6	505	57.8	8.78	18.57	6	0	0	3.313	0.0159391	97.02	31.4	168.6	43.26	50.99	High	Peak Found	Not Found	High	High	High	1
FALSE	High	Master Protein	ATCG00330.1	chloroplast ribosomal protein S14	0	TRUE	9.764	31	3	12	3	100	11.7	11.22	21.75	3	0	0	0.995	0.884806	66.84	96.4	103.6	29.66	17.59	High	High	Peak Found	High	High	High	1
FALSE	High	Master Protein	ATCG00790.1	ribosomal protein L16	0	TRUE	11.62	33	4	12	4	135	15.3	11.62	5.83	4	0	0	0.743	0.911296	83.17	105.1	94.9	20.47	37.42	High	High	High	High	High	High	1
FALSE	High	Master Protein	AT1G14830.1	DYNAMIN-like 1C	0	TRUE	12.559	9	4	12	3	614	68.7	7.56	7.23	4	0	1	0.632	0.789394	32.59	134.8	65.2	5.8	49.03	High	High	High	Peak Found	High	High	1
FALSE	High	Master Protein	AT5G15490.1	UDP-glucose 6-dehydrogenase family protein	0	TRUE	16.177	14	6	12	1	480	53.1	6.04	12.55	6	0	0	0.01	2.66436e-17		200		3.58		High	Peak Found	Not Found	Not Found	Not Found	Not Found	1
FALSE	High	Master Protein	AT1G79850.1	ribosomal protein S17	0	TRUE	10.351	19	3	11	3	149	16.3	10.56	21.81	3	0	0	0.644	0.808052	114.93	125.8	74.2	34.4	22.34	High	High	High	High	High	High	1
FALSE	High	Master Protein	AT1G23190.1	Phosphoglucomutase/phosphomannomutase family protein	0	TRUE	16.912	13	5	11	2	583	63.1	6.3	16.97	5	0	3	0.79	0.964366	40.36	151.4	48.6	53.45	10.12	High	High	Peak Found	Peak Found	Not Found	Peak Found	1
FALSE	High	Master Protein	AT5G64140.1	ribosomal protein S28	0	TRUE	5.967	31	2	11	1	64	7.3	11.17	21.79	2	0	0	1.213	0.698951	89.12	99.3	100.7	72.54	55.15	High	High	High	High	High	High	1
FALSE	High	Master Protein	AT4G34450.1	coatomer gamma-2 subunit, putative / gamma-2 coat protein, putative / gamma-2 COP, putative	0	TRUE	19.115	11	5	11	5	886	98.4	5.16	12.09	5	0	0	1.051	0.842433	29.45	102	98	53.06	46.75	High	High	High	High	High	High	1
FALSE	High	Master Protein	AT2G47730.1	glutathione S-transferase phi 8	0	TRUE	19.526	30	7	11	6	263	29.2	8.5	17.15	7	0	1	5.444	0.000556733	292.97	130.5	69.5	69.81	73.25	High	High	Not Found	Peak Found	Not Found	High	1
FALSE	High	Master Protein	AT5G15090.1	voltage dependent anion channel 3	0	TRUE	17.86	34	6	11	6	274	29.2	8.21	10.62	6	0	0	100	2.66436e-17			200		24.37	Not Found	High	Not Found	High	High	High	1
FALSE	High	Master Protein	AT5G35360.3	acetyl Co-enzyme a carboxylase biotin carboxylase subunit	0	TRUE	15.967	13	5	11	5	555	60.7	7.66	7.49	5	0	0	0.01	2.66436e-17		200		20.08		High	High	High	Not Found	Not Found	Not Found	1
FALSE	High	Master Protein	AT5G57290.1	60S acidic ribosomal protein family	0	TRUE	17.372	30	2	11	1	120	11.9	4.51	40.76	2	0	1	0.772	0.941142	28.15	127.8	72.2	17.08	18.07	High	High	High	High	High	High	1
FALSE	High	Master Protein	AT1G59900.1	pyruvate dehydrogenase complex E1 alpha subunit	0	TRUE	14.51	13	5	11	3	389	43	7.49	13.53	5	0	0	0.01	2.66436e-17		200		70.37		High	High	Not Found	Not Found	Not Found	Not Found	1
FALSE	High	Master Protein	AT3G13120.1	Ribosomal protein S10p/S20e family protein	0	TRUE	6.174	12	2	11	2	191	20.8	8.84	14.09	2	0	0	0.431	0.338571	38.2	141.3	58.7	12.75	16.51	High	High	High	High	High	High	1
FALSE	High	Master Protein	AT5G14320.1	Ribosomal protein S13/S18 family	0	TRUE	16.136	18	4	11	4	169	19.1	10.26	25.19	4	0	0	0.752	0.920937	47.07	98.3	101.7	9.1	31.28	High	High	High	High	Peak Found	High	1
FALSE	High	Master Protein	AT2G33120.2	synaptobrevin-related protein 1	0	TRUE	21.653	21	5	11	4	229	25.8	8.78	24.89	5	0	1	31.595	1.91526e-12	94.53	1.4	198.6	143.1	58.59	Not Found	Not Found	High	High	High	High	1
FALSE	High	Master Protein	AT3G23990.1	heat shock protein 60	0	TRUE	15.553	12	6	11	6	577	61.2	5.78	14.88	6	0	0	0.364	0.191039	33.97	166.3	33.7	51.9	33.16	High	High	Peak Found	High	Peak Found	High	1
FALSE	High	Master Protein	AT1G26880.1	Ribosomal protein L34e superfamily protein	0	TRUE	11.834	28	3	11	1	120	13.7	11.59	26.99	3	0	0	0.584	0.694564	43.51	136	64	37.5	32.24	Peak Found	High	High	Peak Found	Peak Found	High	1
FALSE	High	Master Protein	ATCG00160.1	ribosomal protein S2	0	TRUE	14.22	18	5	11	5	236	26.9	9.66	16.76	5	0	0	1.025	0.864534	38.42	24.2	175.8	131.37	32.58	High	High	High	High	High	High	1
FALSE	High	Master Protein	ATCG00680.1	photosystem II reaction center protein B	0	TRUE	18.837	16	5	11	5	508	56	6.89	12.41	5	0	0	0.593	0.712296	63.81	101	99	56.71	26.05	High	High	High	High	Peak Found	High	1
FALSE	High	Master Protein	AT1G30630.1	Coatomer epsilon subunit	0	TRUE	16.695	16	3	11	3	292	32.6	5.57	24.93	3	0	0	0.77	0.936814	45.4	129.6	70.4	10.61	38.26	High	High	High	High	Peak Found	High	1
FALSE	High	Master Protein	AT2G32920.1	PDI-like 2-3	0	TRUE	10.762	13	4	11	4	440	47.7	5.85	17.78	4	0	0	0.887	0.974806	65.74	115.6	84.4	43.32	27.39	High	High	High	High	High	High	1
FALSE	High	Master Protein	AT4G09000.2	general regulatory factor 1	0	TRUE	15.463	15	4	10	3	318	35.8	4.77	9.59	4	0	1	0.829	0.996952	27.58	160.6	39.4	31.98		High	High	Not Found	Not Found	Not Found	High	1
FALSE	High	Master Protein	AT5G41670.1	6-phosphogluconate dehydrogenase family protein	0	TRUE	26.192	17	5	10	4	487	53.3	5.8	19.97	5	0	1	0.351	0.167477	389.93	147.5	52.5	35.4	13.72	High	High	High	Peak Found	Peak Found	Peak Found	1
FALSE	High	Master Protein	AT4G05180.1	photosystem II subunit Q-2	0	TRUE	11.803	25	4	10	3	230	24.6	9.72	15.03	4	0	0	0.01	2.66436e-17		200		42.13		High	High	High	Not Found	Not Found	Not Found	1
FALSE	High	Master Protein	AT4G24190.1	Chaperone protein htpG family protein	0	TRUE	16.944	8	6	10	6	823	94.1	5.03	15.24	6	0	0	0.956	0.914592	80.52	119	81	31.18	83.92	Peak Found	High	High	High	Peak Found	High	1
FALSE	High	Master Protein	AT5G66760.1	succinate dehydrogenase 1-1	0	TRUE	12.901	9	4	10	4	634	69.6	6.29	11.51	4	0	0	0.997	0.883989	40.96	111.5	88.5	16.64	53.33	High	High	High	High	High	High	1
FALSE	High	Master Protein	AT1G26850.1	S-adenosyl-L-methionine-dependent methyltransferases superfamily protein	0	TRUE	19.209	12	6	10	6	616	69.6	6.96	16.48	6	0	0	4.105	0.0041858	61.32	22.7	177.3	12.01	33.96	High	Peak Found	Peak Found	High	High	High	1
FALSE	High	Master Protein	AT4G00860.1	Protein of unknown function (DUF1138)	0	TRUE	10.49	40	2	10	2	80	8.6	8.87	6.79	2	0	0	0.769	0.936584	24.89	127.8	72.2	36.89	42.55	High	High	High	High	High	High	1
FALSE	High	Master Protein	AT2G20760.1	Clathrin light chain protein	0	TRUE	14.26	22	5	10	5	338	37.2	6.24	7.46	5	0	0	0.48	0.45466	52.81	132.5	67.5	25.64	27.94	High	High	High	Peak Found	High	High	1
FALSE	High	Master Protein	AT4G17170.1	RAB GTPase homolog B1C	0	TRUE	11.353	26	4	10	4	211	23.2	7.42	13.54	4	0	0	1.035	0.853278	23.42	114.9	85.1	45.8	8.37	High	High	High	Peak Found	High	High	1
FALSE	High	Master Protein	AT1G75750.1	GAST1 protein homolog 1	0	TRUE	9.034	11	2	10	2	98	10.7	9.11	28.6	2	0	0	1.26	0.657133	26.1	80.5	119.5	20.36	29.05	High	High	High	High	High	High	1
FALSE	High	Master Protein	AT3G44310.1	nitrilase 1	0	TRUE	14.871	26	5	10	5	346	38.1	6.28	14.52	5	0	0	0.647	0.808387	76.92	169.6	30.4	21.28	65.05	High	High	High	High	Peak Found	High	1
FALSE	High	Master Protein	AT5G61790.1	calnexin 1	0	TRUE	13.461	12	4	10	2	530	60.4	4.91	15.99	4	0	2	1.56	0.399251	59.32	45	155	7.08	46.85	High	High	High	High	High	Peak Found	1
FALSE	High	Master Protein	AT1G79530.1	glyceraldehyde-3-phosphate dehydrogenase of plastid 1	0	TRUE	15.376	12	4	10	4	422	44.8	8.63	7.35	4	0	0	1.385	0.540275	47.5	114.6	85.4	21.14	19.49	High	High	Peak Found	High	High	High	1
FALSE	High	Master Protein	AT1G51980.1	Insulinase (Peptidase family M16) protein	0	TRUE	11.655	10	5	10	5	503	54.4	6.33	9.41	5	0	0	1.18	0.73667	41.25	127.9	72.1	28.32	26.59	High	High	High	High	High	Peak Found	1
FALSE	High	Master Protein	AT5G19510.1	Translation elongation factor EF1B/ribosomal protein S6 family protein	0	TRUE	9.938	24	4	10	3	224	24.2	4.56	7.08	4	0	0	4.74	0.00155884	46.84	179.8	20.2	19.47	55.85	High	High	High	High	Peak Found	Peak Found	1
FALSE	High	Master Protein	AT5G14040.1	phosphate transporter 3;1	0	TRUE	11.087	13	5	10	5	375	40.1	9.2	14.31	5	0	0	0.971	0.904275	55.66	105.2	94.8	22.63	41.51	High	High	Peak Found	High	High	High	1
FALSE	High	Master Protein	AT1G56110.1	homolog of nucleolar protein NOP56	0	TRUE	14.243	11	5	10	5	522	58.6	8.7	6.31	5	0	0	0.935	0.928078	24.03	97.8	102.2	35.38	23.66	High	High	High	High	High	Peak Found	1
FALSE	High	Master Protein	AT2G42520.1	P-loop containing nucleoside triphosphate hydrolases superfamily protein	0	TRUE	17.859	11	5	10	1	633	67.6	7.11	15.08	5	0	0	0.01	2.66436e-17		200		20.16		High	High	Not Found	Not Found	Not Found	Not Found	1
FALSE	High	Master Protein	AT3G50590.1	Transducin/WD40 repeat-like superfamily protein	0	TRUE	7.736	2	2	10	2	1614	176.2	8.32	14.44	2	0	0	1.073	0.833422	81.72	92	108	72.95	55.66	High	High	High	High	High	High	1
FALSE	High	Master Protein	AT4G32470.1	Cytochrome bd ubiquinol oxidase, 14kDa subunit	0	TRUE	14.423	44	5	10	5	122	14.5	9.73	16.07	5	0	0	2.381	0.0858776	78.88	45.1	154.9	70.86	36.87	High	High	High	High	High	High	1
FALSE	High	Master Protein	AT3G16420.1	PYK10-binding protein 1	0	TRUE	22.353	24	5	10	5	298	32.1	5.77	21.62	5	0	0	0.491	0.481465	36.2	156.5	43.5	58.22	56.66	High	High	Peak Found	Peak Found	Peak Found	High	1
FALSE	High	Master Protein	AT2G45640.1	SIN3 associated polypeptide P18	0	TRUE	10.281	19	2	10	2	152	17.2	9.17	15.43	2	0	0	0.365	0.191813	105.36	164.7	35.3	30.11	109.09	High	High	High	Peak Found	Peak Found	High	1
FALSE	High	Master Protein	ATCG00065.1	ribosomal protein S12A	0	TRUE	5.491	20	3	10	3	123	13.8	11.58	18.07	3	0	0	0.858	0.996952	28.64	107.4	92.6	8.35	22.83	High	High	High	High	High	High	1
FALSE	High	Master Protein	AT3G43980.1	Ribosomal protein S14p/S29e family protein	0	TRUE	6.295	18	1	10	1	56	6.4	10.02	25.81	1	0	0	0.827	0.994693	16.63	106	94	20.88	8.47	High	High	High	High	High	High	1
FALSE	High	Master Protein	AT2G30860.1	glutathione S-transferase PHI 9	0	TRUE	10.802	39	5	10	4	215	24.1	6.65	7.94	5	0	1	0.398	0.262358	27.28	160.5	39.5	37.69	13.82	High	High	Not Found	Not Found	Not Found	Not Found	1
FALSE	High	Master Protein	AT3G57150.1	homologue of NAP57	0	TRUE	16.77	17	6	10	6	565	63	9.14	12.71	6	0	0	0.609	0.750696	30	140.8	59.2	53.8	48.17	High	High	Peak Found	Peak Found	High	Peak Found	1
FALSE	High	Master Protein	AT2G25430.1	epsin N-terminal homology (ENTH) domain-containing protein / clathrin assembly protein-related	0	TRUE	16.064	12	6	10	6	653	72	5.43	9.65	6	0	0	0.24	0.0293303	13.98	185	15	77.69		High	High	Peak Found	Not Found	Not Found	Peak Found	1
FALSE	High	Master Protein	AT2G06850.1	xyloglucan endotransglucosylase/hydrolase 4	0	TRUE	14.919	21	5	10	5	296	34.3	8.91	15.04	5	0	0	0.01	2.66436e-17		200		65.89		High	High	High	Not Found	Not Found	Not Found	1
FALSE	High	Master Protein	AT4G31985.1	Ribosomal protein L39 family protein	0	TRUE	9.045	35	2	10	2	51	6.4	12.31	29.44	2	0	0	1.495	0.447762	72.47	99.8	100.2	27.12	53.78	High	High	High	High	High	High	1
FALSE	High	Master Protein	AT4G20850.1	tripeptidyl peptidase ii	0	TRUE	22.027	7	7	10	7	1380	152.3	6.07	14.95	7	0	0	0.01	2.66436e-17		200		22.36		High	High	High	Not Found	Not Found	Not Found	1
FALSE	High	Master Protein	AT5G66570.1	PS II oxygen-evolving complex 1	0	TRUE	14.28	26	5	9	5	332	35.1	5.66	7	5	0	0	0.452	0.386213	38.73	160.5	39.5	15.34	28.56	High	High	High	Peak Found	High	Peak Found	1
FALSE	High	Master Protein	AT3G46060.1	RAB GTPase homolog 8A	0	TRUE	10.367	12	2	9	2	216	23.8	7.83	16.04	2	0	0	1.339	0.582844	11.24	87.5	112.5	31.91	31.13	High	High	High	High	High	High	1
FALSE	High	Master Protein	AT5G14910.1	Heavy metal transport/detoxification superfamily protein	0	TRUE	14.94	28	3	9	3	178	18.9	5.27	16.82	3	0	0	0.707	0.878537	61.27	157.2	42.8	17.02	32.45	High	High	High	Peak Found	High	High	1
FALSE	High	Master Protein	AT3G55620.1	Translation initiation factor IF6	0	TRUE	15.672	12	2	9	2	245	26.5	4.74	16.89	2	0	0	0.36	0.183305	53.86	176.9	23.1	53.19	47.53	High	High	High	Peak Found	High	High	1
FALSE	High	Master Protein	AT4G35090.1	catalase 2	0	TRUE	9.865	12	4	9	2	492	56.9	7.12	15.88	4	0	0	0.01	2.66436e-17		200		37.32		High	High	Not Found	Not Found	Not Found	Not Found	1
FALSE	High	Master Protein	AT3G14067.1	Subtilase family protein	0	TRUE	21.059	11	5	9	5	777	81.8	6.77	22.68	5	0	0	0.776	0.946442	58.82	154.6	45.4	42.16	60.64	High	High	High	High	Not Found	Peak Found	1
FALSE	High	Master Protein	AT2G40840.1	disproportionating enzyme 2	0	TRUE	16.013	9	6	9	6	955	109.7	5.82	9.89	6	0	0	1.447	0.483856	143.59	156.8	43.2	0.11	31.63	High	High	Not Found	Peak Found	Not Found	Peak Found	1
FALSE	High	Master Protein	AT2G27730.1	copper ion binding	0	TRUE	12.537	34	3	9	3	113	11.9	9.64	14.89	3	0	0	1.577	0.38617	52.7	102.3	97.7	71.6	27.74	High	High	High	High	High	High	1
FALSE	High	Master Protein	AT1G22410.1	Class-II DAHP synthetase family protein	0	TRUE	12.489	13	5	9	4	527	58.3	8.32	9.53	5	0	1	0.966	0.904535	29.97	156.6	43.4	53.98	22.64	High	High	High	High	High	High	1
FALSE	High	Master Protein	AT5G37510.2	NADH-ubiquinone dehydrogenase, mitochondrial, putative	0	TRUE	13.49	5	3	9	3	748	81.5	6.64	10.9	3	0	0	1.222	0.694152	49.01	99.8	100.2	37.86	31.71	High	High	Peak Found	High	High	High	1
FALSE	High	Master Protein	AT1G79990.1	structural molecules	0	TRUE	13.589	6	5	9	2	1135	128.6	5.08	7.65	5	0	0	0.688	0.853278	27.58	131.1	68.9	14.3	22.8	High	High	High	Peak Found	Peak Found	High	1
FALSE	High	Master Protein	AT1G62750.1	Translation elongation factor EFG/EF2 protein	0	TRUE	17.453	11	7	9	7	783	86	5.6	13.31	7	0	0	0.349	0.164863	88.49	194.8	5.2	2.44	73.84	High	High	Not Found	Peak Found	Peak Found	Peak Found	1
FALSE	High	Master Protein	AT2G30930.1	unknown protein; FUNCTIONS IN: molecular_function unknown; INVOLVED IN: biological_process unknown; LOCATED IN: chloroplast, plasma membrane, membrane; EXPRESSED IN: 24 plant structures; EXPRESSED DURING: 14 growth stages; BEST Arabidopsis thaliana protein match is: unknown protein (TAIR:AT1G06540.1); Has 194 Blast hits to 176 proteins in 78 species: Archae - 0; Bacteria - 101; Metazoa - 15; Fung…	0	TRUE	8.885	23	2	9	2	164	16.9	5.03	5.98	2	0	0	2.18	0.126211	20.38	61.4	138.6	19.8	1.5	High	High	Not Found	High	High	High	1
FALSE	High	Master Protein	AT1G01100.1	60S acidic ribosomal protein family	0	TRUE	16.548	36	2	9	2	112	11.2	4.36	8.34	2	0	0	0.98	0.897999	114.77	29.8	170.2	133.82	48.86	High	High	High	High	Peak Found	Peak Found	1
FALSE	High	Master Protein	AT3G19760.1	eukaryotic initiation factor 4A-III	0	TRUE	7.81	6	3	9	1	408	45.8	6.23	15.53	3	0	0								High	High	Not Found	Not Found	Not Found	Not Found	1
FALSE	High	Master Protein	AT1G63940.2	monodehydroascorbate reductase 6	0	TRUE	19.393	14	5	9	5	493	53.3	8.02	9.63	5	0	0	0.338	0.14567	94.33	177.2	22.8	30.24	81.52	High	High	Not Found	Peak Found	Peak Found	Peak Found	1
FALSE	High	Master Protein	AT1G52740.1	histone H2A protein 9	0	TRUE	3.974	12	2	9	1	134	14.3	10.29	13.69	2	0	0	1.26	0.657133	57.94	77.4	122.6	62.87	20.07	High	Peak Found	High	High	High	High	1
FALSE	High	Master Protein	AT2G27030.3	calmodulin 5	0	TRUE	11.888	17	2	9	2	181	20.6	4.82	9.79	2	0	0	0.629	0.783339	66.92	159.3	40.7	50.86	77.94	High	High	High	High	High	High	1
FALSE	High	Master Protein	AT1G12920.1	eukaryotic release factor 1-2	0	TRUE	9.787	13	5	9	4	434	48.9	5.35	7.46	5	0	1	0.796	0.970405	22.32	110.6	89.4	30.49	49.75	High	High	Not Found	High	Peak Found	Peak Found	1
FALSE	High	Master Protein	AT4G24280.1	chloroplast heat shock protein 70-1	0	TRUE	13.123	9	5	8	1	718	76.5	5.2	7.52	5	0	4	0.613	0.759808	16.76	150	50	105.37	17.99	High	High	Not Found	Not Found	Not Found	Not Found	1
FALSE	High	Master Protein	AT3G46830.1	RAB GTPase homolog A2C	0	TRUE	10.983	18	4	8	3	217	23.8	6.23	11.49	4	0	1	4.253	0.00329549	65.01	36	164	2.67	18.83	Peak Found	Peak Found	Not Found	High	High	High	1
FALSE	High	Master Protein	ATCG00810.1	ribosomal protein L22	0	TRUE	6.075	18	3	8	3	160	18.6	9.67	14.62	3	0	0	0.801	0.973197	46.83	173.6	26.4	76.34	23.44	High	High	High	High	High	High	1
FALSE	High	Master Protein	AT5G17330.1	glutamate decarboxylase	0	TRUE	8.434	6	4	8	4	502	57	5.53	3.52	4	0	0	0.695	0.864596	30.64	152	48	29.54	11.11	High	High	High	Peak Found	Peak Found	High	1
FALSE	High	Master Protein	AT5G49910.1	chloroplast heat shock protein 70-2	0	TRUE	11.599	9	5	8	1	718	77	5.3	5.14	5	0	0	0.01	2.66436e-17		200		6.82		High	High	Not Found	Not Found	Not Found	Not Found	1
FALSE	High	Master Protein	AT1G70730.3	Phosphoglucomutase/phosphomannomutase family protein	0	TRUE	11.779	8	4	8	1	662	72.5	7.12	11.54	4	0	0	0.01	2.66436e-17		200		6.1		High	Peak Found	Not Found	Not Found	Not Found	Not Found	1
FALSE	High	Master Protein	AT1G30580.1	GTP binding	0	TRUE	14.646	13	4	8	4	394	44.4	6.81	8.07	4	0	0	0.518	0.550811	34.29	127.7	72.3	45.79	21.99	High	High	High	Peak Found	Peak Found	High	1
FALSE	High	Master Protein	AT1G30230.2	Glutathione S-transferase, C-terminal-like;Translation elongation factor EF1B/ribosomal protein S6	0	TRUE	13.359	21	5	8	4	260	28.8	4.74	5.95	5	0	1	0.392	0.24732	63.36	129.9	70.1	32.81	6.53	High	High	Peak Found	High	Peak Found	Peak Found	1
FALSE	High	Master Protein	AT3G18190.1	TCP-1/cpn60 chaperonin family protein	0	TRUE	8.335	9	4	8	4	536	57.7	7.68	5.74	4	0	0	0.01	2.66436e-17		200		97.22		High	High	Peak Found	Not Found	Not Found	Not Found	1
FALSE	High	Master Protein	AT1G79340.1	metacaspase 4	0	TRUE	9.035	10	3	8	3	418	45.5	4.82	1.66	3	0	0	2.292	0.101821	10.52	69	131	2.3	21.02	High	High	Not Found	High	Peak Found	High	1
FALSE	High	Master Protein	AT5G64100.1	Peroxidase superfamily protein	0	TRUE	9.552	17	4	8	4	331	35.7	9.29	5.24	4	0	0				148.1	51.9	48.37	17.51	High	High	High	High	Peak Found	Peak Found	1
FALSE	High	Master Protein	AT3G61240.1	DEA(D/H)-box RNA helicase family protein	0	TRUE	13.548	9	3	8	3	498	56.7	8.4	8.89	3	0	0	0.964	0.904602	37.07	83.1	116.9	43.95	29.71	High	High	High	High	High	High	1
FALSE	High	Master Protein	AT3G61820.1	Eukaryotic aspartyl protease family protein	0	TRUE	12.471	8	4	8	4	483	51.4	8.43	8.39	4	0	0	0.482	0.460917	54.82	169	31	23.39	74.15	High	High	High	Peak Found	Peak Found	Peak Found	1
FALSE	High	Master Protein	AT5G39510.1	Vesicle transport v-SNARE family protein	0	TRUE	8.662	14	3	8	2	221	24.9	9.44	12.29	3	0	0	2.067	0.15715	29.85	58.9	141.1	34.68	11.72	High	High	High	High	High	High	1
FALSE	High	Master Protein	AT5G27700.1	Ribosomal protein S21e	0	TRUE	17.155	37	2	8	1	82	9.1	8	17.03	2	0	0	0.241	0.0296365	73.8	158.1	41.9	103.45	65.29	High	High	High	High	High	Peak Found	1	Acetyl [N-Term]
FALSE	High	Master Protein	AT2G42600.2	phosphoenolpyruvate carboxylase 2	0	TRUE	12.394	7	5	8	2	963	109.7	5.8	11.35	5	0	0	0.01	2.66436e-17		200		17.26		High	High	Not Found	Not Found	Not Found	Not Found	1
FALSE	High	Master Protein	AT4G27500.1	proton pump interactor 1	0	TRUE	11.44	11	5	8	5	612	68.8	9.03	1.66	5	0	0	1.07	0.835219	71.01	93.1	106.9	129.07	22.43	High	High	Peak Found	High	High	Peak Found	1
FALSE	High	Master Protein	AT5G46290.3	3-ketoacyl-acyl carrier protein synthase I	0	TRUE	8.554	8	3	8	3	489	52.1	8.21	3.81	3	0	0	0.886	0.975249	27.96	152.2	47.8	43.31	28.93	High	High	High	High	High	High	1
FALSE	High	Master Protein	AT1G45000.1	AAA-type ATPase family protein	0	TRUE	7.729	11	2	8	1	399	44.7	8.19	13.4	2	0	0								High	Not Found	Not Found	High	Not Found	Not Found	1
FALSE	High	Master Protein	AT2G02100.1	low-molecular-weight cysteine-rich 69	0	TRUE	12.063	34	2	8	2	77	8.5	8.95	5.71	2	0	0	1.017	0.873597	38.33	80.6	119.4	16.32	29.83	High	Peak Found	High	High	High	High	1
FALSE	High	Master Protein	AT3G57290.1	eukaryotic translation initiation factor 3E	0	TRUE	12.385	11	4	8	4	441	51.7	5.86	9.32	4	0	0	0.392	0.248069	17.53	132	68	47.09	29.21	High	High	High	High	Peak Found	High	1
FALSE	High	Master Protein	AT1G45688.1	CC1, COMPANION OF CELLULOSE SYNTHASE 1	0	TRUE	14.117	12	3	8	3	342	37.2	9.89	18.08	3	0	0	100	2.66436e-17			200		18.02	Not Found	Not Found	Not Found	High	High	High	1
FALSE	High	Master Protein	AT1G32060.1	phosphoribulokinase	0	TRUE	18.988	19	3	8	3	395	44.4	6.05	12.02	3	0	0	0.01	2.66436e-17		200		68.22		High	High	High	Not Found	Not Found	High	1
FALSE	High	Master Protein	ATCG00270.1	photosystem II reaction center protein D	0	TRUE	9.723	9	3	8	3	353	39.5	5.74	8.48	3	0	0	1.19	0.726604	60.2	120.7	79.3	22.5	32.07	High	High	High	Peak Found	High	High	1
FALSE	High	Master Protein	AT4G17530.1	RAB GTPase homolog 1C	0	TRUE	9.012	27	3	8	3	202	22.3	5.43	6.99	3	0	0	1.219	0.694564	52.73	88.8	111.2	22.2	45.38	Peak Found	High	High	High	High	Peak Found	1
FALSE	High	Master Protein	AT5G54960.1	pyruvate decarboxylase-2	0	TRUE	10.368	12	4	8	2	607	65.8	5.96	8.85	4	0	2	0.946	0.92209	69.19	122.3	77.7	56.85	51.33	High	High	Not Found	Peak Found	Peak Found	Not Found	1
FALSE	High	Master Protein	AT2G40290.1	Eukaryotic translation initiation factor 2 subunit 1	0	TRUE	9.871	11	3	8	3	344	38.7	5.16	11.89	3	0	0	0.933	0.92977	23.04	93.7	106.3	24.04	48.05	High	High	High	High	Peak Found	High	1
FALSE	High	Master Protein	AT5G24710.1	Transducin/WD40 repeat-like superfamily protein	0	TRUE	12.233	5	5	7	5	1377	148	6.73	3.71	5	0	0	0.597	0.724371	15.92	98.1	101.9	101.2	44.89	Peak Found	High	High	High	Peak Found	Peak Found	1
FALSE	High	Master Protein	AT1G12840.1	vacuolar ATP synthase subunit C (VATC) / V-ATPase C subunit / vacuolar proton pump C subunit (DET3)	0	TRUE	16.206	21	6	7	6	375	42.6	5.54	10.14	6	0	0	1.082	0.824548	42.35	125.7	74.3	14.37	87.59	High	High	High	Peak Found	Peak Found	High	1
FALSE	High	Master Protein	AT1G45201.1	triacylglycerol lipase-like 1	0	TRUE	10.559	4	2	7	2	479	54.7	8.98	10.59	2	0	0	0.606	0.744169	46.94	169	31	49.4	25.32	High	High	High	Peak Found	Peak Found	High	1
FALSE	High	Master Protein	AT1G64790.2	ILITYHIA	0	TRUE	8.105	1	3	7	3	2696	293.9	6.89	3.56	3	0	0	1.731	0.292095	92.97	77.4	122.6	45.25	18.83	High	High	High	High	Peak Found	Peak Found	1
FALSE	High	Master Protein	AT1G04170.1	eukaryotic translation initiation factor 2 gamma subunit	0	TRUE	13.147	13	4	7	4	465	50.8	8.76	8.4	4	0	0	0.823	0.993115	37.97	118.4	81.6	13.73	10.41	High	High	High	High	High	Peak Found	1
FALSE	High	Master Protein	AT3G18820.1	RAB GTPase homolog G3F	0	TRUE	8.734	17	3	7	3	206	23.1	5.08	6.69	3	0	0	1.093	0.811903	9.06	83.4	116.6	3.65	9.08	High	High	Peak Found	High	High	Peak Found	1
FALSE	High	Master Protein	AT3G59970.3	methylenetetrahydrofolate reductase 1	0	TRUE	14.689	10	6	7	6	592	66.2	5.82	8.96	6	0	0	0.283	0.0667091	64.37	171.7	28.3	41.81	70.99	High	High	High	Peak Found	Peak Found	Peak Found	1
FALSE	High	Master Protein	AT4G33070.1	Thiamine pyrophosphate dependent pyruvate decarboxylase family protein	0	TRUE	8.679	5	3	7	1	607	66.2	6.06	10.7	3	0	0								Not Found	High	Not Found	Not Found	Not Found	Not Found	1
FALSE	High	Master Protein	AT5G06320.1	NDR1/HIN1-like 3	0	TRUE	13.964	16	4	7	4	231	25.9	9.2	10.66	4	0	0				176.1	23.9	26.02	20.87	High	High	Not Found	High	Peak Found	Peak Found	1
FALSE	High	Master Protein	AT3G10090.1	Nucleic acid-binding, OB-fold-like protein	0	TRUE	7.189	31	2	7	1	64	7.4	10.83	19.59	2	0	1	0.977	0.900042	88.93	119.2	80.8	46.17	87.18	Peak Found	High	High	Peak Found	High	Peak Found	1
FALSE	High	Master Protein	AT3G49720.1	Encodes CGR2 (cotton Golgi-related 2)	0	TRUE	6.926	12	2	7	2	261	28.5	9.28	10.16	2	0	0	5.674	0.000402783	21.44	19.5	180.5	9.54	15.89	High	High	Not Found	High	High	High	1
FALSE	High	Master Protein	AT4G18030.1	S-adenosyl-L-methionine-dependent methyltransferases superfamily protein	0	TRUE	19.632	14	7	7	6	621	70.3	7.68	7.63	7	0	1	0.855	0.997116	41.21	33	167	30.28	41.55	Peak Found	Not Found	Peak Found	High	High	Peak Found	1
FALSE	High	Master Protein	AT3G49870.1	ADP-ribosylation factor-like A1C	0	TRUE	5.839	10	2	7	2	184	20.4	7.78	11.21	2	0	0	0.732	0.901937	50.9	108.5	91.5	66.17	10.57	High	High	High	High	High	High	1
FALSE	High	Master Protein	AT1G32050.1	SCAMP family protein	0	TRUE	10.502	11	3	7	3	264	30	7.78	8.99	3	0	0	1.397	0.530254	27.62	60.3	139.7	28.99	14.74	High	High	Not Found	High	High	Peak Found	1
FALSE	High	Master Protein	AT1G20220.1	Alba DNA/RNA-binding protein	0	TRUE	11.68	19	3	7	3	315	33.7	9.92	15.37	3	0	0	0.82	0.992643	35.34	102	98	8.85	37.58	Peak Found	High	High	High	High	High	1
FALSE	High	Master Protein	AT4G30010.1	unknown protein; FUNCTIONS IN: molecular_function unknown; INVOLVED IN: biological_process unknown; LOCATED IN: mitochondrion, plastid; EXPRESSED IN: 26 plant structures; EXPRESSED DURING: 15 growth stages; Has 39 Blast hits to 39 proteins in 18 species: Archae - 0; Bacteria - 0; Metazoa - 0; Fungi - 0; Plants - 39; Viruses - 0; Other Eukaryotes - 0 (source: NCBI BLink).	0	TRUE	3.791	20	2	7	2	90	10.4	9.31	3.6	2	0	0	1.56	0.399251	53.98	86.3	113.7	25.71	71.87	High	High	High	High	High	Peak Found	1
FALSE	High	Master Protein	AT1G30360.1	Early-responsive to dehydration stress protein (ERD4)	0	TRUE	12.936	7	5	7	5	724	81.9	9.23	9.93	5	0	0	0.401	0.269388	65.13	164	36	75.35	7.89	High	High	Peak Found	Peak Found	Peak Found	Peak Found	1
FALSE	High	Master Protein	AT5G25100.2	Endomembrane protein 70 protein family	0	TRUE	8.481	4	2	7	2	651	74.8	8.13	9.59	2	0	0	2.054	0.16009	51.19	39.3	160.7	77.88	23.95	High	High	High	High	High	High	1
FALSE	High	Master Protein	AT1G15820.1	light harvesting complex photosystem II subunit 6	0	TRUE	11.653	13	3	7	3	258	27.5	7.4	6.99	3	0	0	0.492	0.484388	53.26	158.2	41.8	32.48	71.27	High	High	High	Peak Found	Peak Found	High	1
FALSE	High	Master Protein	AT3G15950.1	DNA topoisomerase-related	0	TRUE	14.329	12	6	7	6	772	85	4.69	10.34	6	0	0	1.748	0.283137	31.19	109.8	90.2	14.38	12.59	High	High	Peak Found	Peak Found	Peak Found	Peak Found	1
FALSE	High	Master Protein	AT2G07707.1	Plant mitochondrial ATPase, F0 complex, subunit 8 protein	0	TRUE	13.625	27	4	7	4	158	18.2	9.61	12.17	4	0	0	0.821	0.992643	9.65	44.5	155.5		34.63	Not Found	Not Found	Peak Found	High	High	High	1
FALSE	High	Master Protein	AT2G20490.1	nucleolar RNA-binding Nop10p family protein	0	TRUE	11.394	38	2	7	2	64	7.4	9.5	13.22	2	0	0	0.931	0.930144	51.23	119.9	80.1	30.85	44.95	High	High	Peak Found	Peak Found	High	High	1
FALSE	High	Master Protein	AT3G11710.1	lysyl-tRNA synthetase 1	0	TRUE	12.452	11	4	7	4	626	70.8	6.24	11.8	4	0	0	0.01	2.66436e-17		200		0.03		High	High	Not Found	High	Not Found	Not Found	1
FALSE	High	Master Protein	AT3G13300.1	Transducin/WD40 repeat-like superfamily protein	0	TRUE	12.719	4	5	7	5	1344	145.6	6.1	9.1	5	0	0	0.464	0.418311	54.63	142.7	57.3	20.63	51.14	High	High	High	Peak Found	Peak Found	Peak Found	1
FALSE	High	Master Protein	AT3G63160.1	FUNCTIONS IN: molecular_function unknown; INVOLVED IN: biological_process unknown; LOCATED IN: chloroplast outer membrane, thylakoid, chloroplast thylakoid membrane, chloroplast, chloroplast envelope; EXPRESSED IN: 21 plant structures; EXPRESSED DURING: 13 growth stages; BEST Arabidopsis thaliana protein match is: outer envelope membrane protein 7 (TAIR:AT3G52420.1); Has 26 Blast hits to 26 prote…	0	TRUE	5.912	23	2	7	2	69	7.3	9.09	15.24	2	0	0	0.554	0.63399	29.38	125.7	74.3	25.41	22.83	High	High	High	High	High	Peak Found	1
FALSE	High	Master Protein	AT4G02520.1	glutathione S-transferase PHI 2	0	TRUE	11.521	20	4	7	3	212	24.1	6.35	10.69	4	0	0	0.01	2.66436e-17		200		39.68		High	High	High	Not Found	Not Found	Not Found	1
FALSE	High	Master Protein	AT3G50670.1	U1 small nuclear ribonucleoprotein-70K	0	TRUE	8.657	10	3	7	3	427	50.4	9.39	8.72	3	0	0	0.503	0.512973	22.95	149.5	50.5	9.3	22.05	High	High	High	Not Found	Peak Found	High	1
FALSE	High	Master Protein	AT5G20720.1	chaperonin 20	0	TRUE	12.82	32	5	7	5	253	26.8	8.88	7.16	5	0	0	0.701	0.873869	2.7	158.3	41.7	5.98		High	High	Not Found	Peak Found	Not Found	Not Found	1
FALSE	High	Master Protein	AT2G30870.1	glutathione S-transferase PHI 10	0	TRUE	5.636	9	2	7	1	215	24.2	5.67	9.64	2	0	0	0.01	2.66436e-17		200		29.21		Peak Found	High	Not Found	Not Found	Not Found	Not Found	1
FALSE	High	Master Protein	AT4G39260.1	cold, circadian rhythm, and RNA binding 1	0	TRUE	11.875	40	5	7	4	169	16.6	5.68	4	5	0	0	0.555	0.636326	46.65	155.5	44.5	29.32	109.51	High	High	High	Peak Found	High	Peak Found	1
FALSE	High	Master Protein	AT1G48470.1	glutamine synthetase 1;5	0	TRUE	11.456	6	3	7	2	353	38.9	6.65	18.07	3	0	0	0.436	0.348673	121.61	131.5	68.5	22.91	86.21	High	High	Peak Found	Peak Found	Peak Found	High	1
FALSE	High	Master Protein	AT5G47880.1	eukaryotic release factor 1-1	0	TRUE	6.572	7	3	7	2	436	48.7	5.3	7.46	3	0	0	1.522	0.427095	50.86	90	110	23.74	49.7	Peak Found	Peak Found	High	Peak Found	Peak Found	High	1
FALSE	High	Master Protein	AT1G21650.3	Preprotein translocase SecA family protein	0.007	TRUE	2.35	0	1	7	1	1805	203	5.63	17.85	1	0	0	0.911	0.953845	18.38	100.1	99.9	19.06	14.58	High	High	High	High	High	High	1
FALSE	High	Master Protein	ATMG00070.1	NADH dehydrogenase subunit 9	0	TRUE	5.48	11	2	7	2	190	22.7	8	9.1	2	0	0	1.372	0.551846	40.58	80.6	119.4	3.88	28.81	High	High	High	High	High	High	1
FALSE	High	Master Protein	AT1G04430.1	S-adenosyl-L-methionine-dependent methyltransferases superfamily protein	0	TRUE	8.336	6	4	7	4	623	70.5	6.6	5.64	4	0	0	5.082	0.000932808	71.57	15.7	184.3	51.35	21.06	High	Peak Found	Not Found	High	High	Peak Found	1
FALSE	High	Master Protein	AT2G05520.1	glycine-rich protein 3	0	TRUE	7.467	29	1	6	1	145	14.3	8.65	10.6	1	0	0	100	2.66436e-17			200		21.01	High	High	High	Not Found	High	Peak Found	1
FALSE	High	Master Protein	AT1G74970.1	ribosomal protein S9	0	TRUE	5.659	5	2	6	2	208	22.6	10.46	9.97	2	0	0	1.033	0.854532	24.33	99.3	100.7	6.41	25.06	Peak Found	High	High	High	High	High	1
FALSE	High	Master Protein	AT4G24820.1	26S proteasome, regulatory subunit Rpn7;Proteasome component (PCI) domain	0	TRUE	9.174	9	3	6	3	387	44.3	5.99	8.32	3	0	0	0.094	3.65037e-05	102.73	191.1	8.9	23.42	89.18	High	High	Not Found	Peak Found	Not Found	Peak Found	1
FALSE	High	Master Protein	ATCG00020.1	photosystem II reaction center protein A	0	TRUE	10.57	7	2	6	2	353	38.9	5.25	13.35	2	0	0	1.344	0.579335	77.52	120.7	79.3	24.85	100.4	High	High	High	Peak Found	High	High	1
FALSE	High	Master Protein	AT1G53210.1	sodium/calcium exchanger family protein / calcium-binding EF hand family protein	0	TRUE	7.941	6	3	6	3	585	63.4	5.34	0	3	0	0	0.719	0.889702	37.04	157.6	42.4	52.92	18.88	High	High	High	High	Peak Found	Peak Found	1
FALSE	High	Master Protein	AT3G26780.1	Phosphoglycerate mutase family protein	0	TRUE	12.713	11	3	6	3	399	44.3	5.22	13.89	3	0	0	100	2.66436e-17			200		16.11	Not Found	Not Found	Not Found	High	High	High	1
FALSE	High	Master Protein	AT3G18280.1	Bifunctional inhibitor/lipid-transfer protein/seed storage 2S albumin superfamily protein	0.007	TRUE	2.263	8	1	6	1	96	10.3	9.51	11.79	1	0	0	0.723	0.894244	42.64	116.7	83.3	37.11	33.05	High	High	High	High	High	High	1
FALSE	High	Master Protein	AT5G15760.1	Ribosomal protein PSRP-3/Ycf65	0	TRUE	3.88	4	1	6	1	183	20.5	9.6	13.95	1	0	0	0.751	0.920709	43.68	115.8	84.2	51.29	40.97	High	High	High	High	High	High	1
FALSE	High	Master Protein	AT1G50480.1	10-formyltetrahydrofolate synthetase	0	TRUE	14.05	9	4	6	4	634	67.8	6.71	7.68	4	0	0	0.406	0.279361	39.63	161	39	30.65	7.07	High	High	Not Found	Peak Found	Peak Found	Not Found	1
FALSE	High	Master Protein	AT1G79920.1	Heat shock protein 70 (Hsp 70) family protein	0	TRUE	7.616	5	3	6	3	831	91.6	5.19	3.47	3	0	0	1.37	0.552969	23.16	138.1	61.9	18.16	26.71	High	High	Not Found	High	Peak Found	Peak Found	1
FALSE	High	Master Protein	AT1G06680.1	photosystem II subunit P-1	0	TRUE	7.181	9	2	6	2	263	28.1	7.39	11.39	2	0	0	0.421	0.314358	34.28	158.3	41.7	40.72	26.06	High	High	High	High	Peak Found	Peak Found	1
FALSE	High	Master Protein	AT1G48350.1	Ribosomal L18p/L5e family protein	0	TRUE	6.964	12	1	6	1	170	18.7	9.91	11.6	1	0	0	0.291	0.0763878	8.68	154.9	45.1	25.29	28.57	High	High	High	High	High	Peak Found	1
FALSE	High	Master Protein	AT1G08880.1	Histone superfamily protein	0	TRUE	3.922	11	2	6	1	142	14.8	10.32	5.72	2	0	1	0.668	0.835219	40.87	138.8	61.2	19.16	35.14	High	High	Not Found	Not Found	Not Found	Not Found	1
FALSE	High	Master Protein	AT1G07890.3	ascorbate peroxidase 1	0	TRUE	8.859	23	4	6	4	250	27.5	6.13	0	4	0	0	1.194	0.723231	98.24	89.7	110.3	34.71	56.24	High	High	Peak Found	High	High	High	1
FALSE	High	Master Protein	AT5G13440.1	Ubiquinol-cytochrome C reductase iron-sulfur subunit	0.001	TRUE	3.287	7	1	6	1	274	29.9	8.66	10.05	1	0	0	0.983	0.895451	29.12	105.5	94.5	22.59	26.11	High	High	High	High	High	High	1
FALSE	High	Master Protein	AT4G37910.1	mitochondrial heat shock protein 70-1	0	TRUE	7.445	5	4	6	2	682	73	5.62	9.76	4	0	0	0.01	2.66436e-17		200		46.85		High	High	Peak Found	Not Found	Not Found	Not Found	1
FALSE	High	Master Protein	AT5G44130.1	FASCICLIN-like arabinogalactan protein 13 precursor	0	TRUE	10.133	13	3	6	3	247	26.2	5.67	12.06	3	0	0	0.533	0.585328	58.85	188.5	11.5	30.81	110.57	High	High	High	Peak Found	Peak Found	High	1
FALSE	High	Master Protein	AT4G14680.1	Pseudouridine synthase/archaeosine transglycosylase-like family protein	0	TRUE	7.97	8	4	6	4	465	52	7.4	5.18	4	0	0	0.01	2.66436e-17		200		89.37		High	High	Peak Found	Not Found	Not Found	Not Found	1
FALSE	High	Master Protein	AT3G52730.1	ubiquinol-cytochrome C reductase UQCRX/QCR9-like family protein	0	TRUE	6.203	31	2	6	2	72	8.4	9.47	5.08	2	0	0	1.861	0.228288	29.49	63.3	136.7	24.87	24.83	High	High	Not Found	High	High	High	1
FALSE	High	Master Protein	AT5G13110.1	glucose-6-phosphate dehydrogenase 2	0	TRUE	7.378	6	3	6	3	596	67.1	8.29	1.99	3	0	0	0.679	0.842433	26.4	139.5	60.5	0.83	35.95	High	High	Not Found	High	Peak Found	Peak Found	1
FALSE	High	Master Protein	AT3G28460.1	methyltransferases	0.004	TRUE	2.67	2	1	6	1	314	34.8	9.16	9.42	1	0	0	1.908	0.208345	65.08	65.5	134.5	21.17	54.45	High	High	High	High	High	High	1
FALSE	High	Master Protein	AT3G51600.1	lipid transfer protein 5	0.005	TRUE	2.555	7	1	6	1	118	12.5	10.36	11.19	1	0	0	4.625	0.00185896	29.69	35.6	164.4	16.93	23.53	High	High	High	High	High	High	1
FALSE	High	Master Protein	AT1G35720.1	annexin 1	0	TRUE	11.363	16	4	6	4	317	36.2	5.38	8.24	4	0	0	0.257	0.0413918	11.22	178.5	21.5	13.04		High	High	Not Found	Not Found	Peak Found	Not Found	1
FALSE	High	Master Protein	AT1G17290.1	alanine aminotransferas	0	TRUE	12.053	13	5	6	5	543	59.8	6.43	8.48	5	0	0	0.01	2.66436e-17		200		23.41		High	High	Not Found	Not Found	Not Found	Not Found	1
FALSE	High	Master Protein	AT4G31180.1	Class II aminoacyl-tRNA and biotin synthetases superfamily protein	0	TRUE	10.673	9	4	6	4	558	62.9	6.23	5.97	4	0	0	0.01	2.66436e-17		200		33.31		High	High	High	Not Found	Not Found	Not Found	1
FALSE	High	Master Protein	AT2G21870.1	copper ion binding;cobalt ion binding;zinc ion binding	0	TRUE	4.949	12	2	6	2	240	27.6	6.67	1.68	2	0	0	0.81	0.979831	74.98	106.9	93.1	27.5	21.37	High	High	Not Found	High	High	High	1
FALSE	High	Master Protein	AT4G27270.1	Quinone reductase family protein	0	TRUE	7	13	2	6	1	205	21.8	6.54	6.8	2	0	0	0.425	0.321869	31.95	133.6	66.4	30.27	34.56	High	High	High	Peak Found	Not Found	High	1
FALSE	High	Master Protein	AT4G34200.1	D-3-phosphoglycerate dehydrogenase	0	TRUE	9.548	8	4	6	4	603	63.3	6.58	3.3	4	0	0	0.01	2.66436e-17		200		31.12		High	High	Not Found	Not Found	Not Found	Not Found	1
FALSE	High	Master Protein	ATCG00280.1	photosystem II reaction center protein C	0	TRUE	7.034	9	3	6	3	473	51.8	7.2	3.91	3	0	0	1.04	0.849201	0	134.8	65.2	20.46		High	High	High	Not Found	High	High	1
FALSE	High	Master Protein	AT1G17620.1	Late embryogenesis abundant (LEA) hydroxyproline-rich glycoprotein family	0	TRUE	4.539	11	2	6	2	264	28.3	10.04	3.79	2	0	0	0.938	0.928078	46.22	121.8	78.2	55.4	18.63	High	High	Peak Found	High	High	High	1
FALSE	High	Master Protein	AT5G56350.1	Pyruvate kinase family protein	0	TRUE	11.881	11	4	6	3	498	54.4	6.86	7.57	4	0	1	0.471	0.436786	109.94	112.4	87.6	35.8	27.43	High	High	Peak Found	Peak Found	Peak Found	High	1
FALSE	High	Master Protein	AT5G24490.1	30S ribosomal protein, putative	0	TRUE	13.662	15	3	6	3	308	34.8	6.76	12.21	3	0	0	0.229	0.0226477	57.91	174.8	25.2	54.63	59.18	High	High	High	Peak Found	High	Not Found	1
FALSE	High	Master Protein	AT3G60190.1	DYNAMIN-like 1E	0	TRUE	7.285	4	2	6	1	624	69.8	7.52	0	2	0	0	0.01	2.66436e-17		200		5.4		High	High	Not Found	Not Found	Not Found	Not Found	1
FALSE	High	Master Protein	AT5G53560.1	cytochrome B5 isoform E	0	TRUE	12.087	30	3	6	3	134	15.1	5.33	5.28	3	0	0	0.835	0.997116	42.39	109	91	63.86	62.8	High	High	Peak Found	High	High	Peak Found	1
FALSE	High	Master Protein	AT2G03820.1	nonsense-mediated mRNA decay NMD3 family protein	0	TRUE	10.272	9	3	6	3	516	59.3	5.74	9.95	3	0	0	0.672	0.83756	24.27	78.5	121.5	53	35.99	High	High	High	High	Peak Found	Peak Found	1
FALSE	High	Master Protein	AT5G59290.2	UDP-glucuronic acid decarboxylase 3	0	TRUE	7.501	10	3	6	2	357	40.2	8.35	8.06	3	0	1	0.727	0.897999	18.79	130.2	69.8	19.28	11.02	High	High	Not Found	Not Found	Not Found	Not Found	1
FALSE	High	Master Protein	AT5G65270.1	RAB GTPase homolog A4A	0.001	TRUE	3.29	5	1	6	1	226	24.8	5.99	8.67	1	0	0	1.103	0.808052	36.96	95.1	104.9	27.61	2.42	High	High	High	High	High	High	1
FALSE	High	Master Protein	AT5G63680.1	Pyruvate kinase family protein	0	TRUE	7.766	6	3	6	2	510	55	6.65	5.14	3	0	0	0.01	2.66436e-17		200		6.57		High	High	Not Found	Not Found	Not Found	Not Found	1
FALSE	High	Master Protein	AT5G65350.1	histone 3 11	0	TRUE	3.866	28	2	6	2	139	15.6	11.25	5.74	2	0	0	0.977	0.899994	32.24	101.2	98.8	10.85	35.75	High	High	Not Found	Peak Found	High	High	1
FALSE	High	Master Protein	AT3G52990.1	Pyruvate kinase family protein	0	TRUE	12.075	14	5	6	5	527	57.5	7.11	2.02	5	0	0	0.436	0.348673	59.83	161.9	38.1	43.45	35.38	High	High	Peak Found	Peak Found	Peak Found	High	1
FALSE	High	Master Protein	AT3G28900.1	Ribosomal protein L34e superfamily protein	0	TRUE	5.428	17	2	6	1	120	13.6	11.37	7.06	2	0	0	1.316	0.600293	25.28	93.3	106.7	25.92	27.35	High	High	Peak Found	High	Peak Found	Peak Found	1
FALSE	High	Master Protein	AT2G33450.1	Ribosomal L28 family	0	TRUE	5.45	15	3	6	3	143	16	11.18	6	3	0	0	0.663	0.833422	69.93	124.1	75.9	25.29	14.99	High	High	Peak Found	Peak Found	High	High	1
FALSE	High	Master Protein	AT5G54500.2	flavodoxin-like quinone reductase 1	0	TRUE	8.548	9	3	6	2	244	26.9	7.56	7.83	3	0	1	0.46	0.407516	26.54	164	36	41.21	21.09	High	High	Peak Found	Peak Found	Peak Found	Peak Found	1
FALSE	High	Master Protein	AT3G09740.1	syntaxin of plants 71	0	TRUE	12.568	23	4	6	4	266	30	5.22	4.52	4	0	0	3.979	0.00511821	10.26	36.4	163.6	40.89	10.55	High	High	High	High	Peak Found	High	1
FALSE	High	Master Protein	AT4G30170.1	Peroxidase family protein	0	TRUE	11.55	17	4	6	4	325	35.8	9.1	3.53	4	0	0	0.67	0.837424	33.96	159.4	40.6	45.02	34.16	High	High	High	Peak Found	High	Peak Found	1
FALSE	High	Master Protein	AT1G63500.1	Protein kinase protein with tetratricopeptide repeat domain	0	TRUE	7.627	7	3	6	3	487	54.8	6.37	9.31	3	0	0	0.882	0.975536	43.3	120	80	28.05	27.19	High	High	Not Found	High	Peak Found	Peak Found	1
FALSE	High	Master Protein	AT3G28710.1	ATPase, V0/A0 complex, subunit C/D	0	TRUE	5.286	4	1	6	1	351	40.8	5.16	13.3	1	0	0	1.994	0.177771	57.88	61.9	138.1	69.19	18.61	High	High	High	High	High	High	1
FALSE	High	Master Protein	AT5G57020.1	myristoyl-CoA:protein N-myristoyltransferase	0	TRUE	5.864	8	2	5	2	434	49.8	6.8	7.8	2	0	0	0.41	0.289763	13.28	140.4	59.6	13.06	6.82	High	High	Not Found	High	Peak Found	Peak Found	1
FALSE	High	Master Protein	ATCG00770.1	ribosomal protein S8	0	TRUE	7.841	15	2	5	2	134	15.5	10.93	10.96	2	0	0	0.669	0.835219	84.43	112.7	87.3	35.23	9.27	High	High	Peak Found	High	High	Peak Found	1
FALSE	High	Master Protein	AT5G16710.1	dehydroascorbate reductase 1	0	TRUE	9.193	14	3	5	3	258	28.5	7.74	7.3	3	0	0	0.01	2.66436e-17		200		102.19		High	High	Peak Found	Not Found	Not Found	Not Found	1
FALSE	High	Master Protein	AT1G26110.1	decapping 5	0	TRUE	7.185	2	1	5	1	611	64.3	7.71	7.7	1	0	0	0.457	0.399497	127.15	137.3	62.7	90.78	53.33	High	High	Peak Found	High	Peak Found	Peak Found	1
FALSE	High	Master Protein	AT3G13860.1	heat shock protein 60-3A	0	TRUE	3.674	2	1	5	1	572	60.4	6.1	12.33	1	0	0	1.849	0.233294	31.64	70.2	129.8	70.21	12.43	High	High	High	Peak Found	High	High	1
FALSE	High	Master Protein	AT4G16143.1	importin alpha isoform 2	0	TRUE	6.241	6	2	5	2	535	58.9	5.1	6.08	2	0	0	0.65	0.811903	25.36	70.6	129.4	25.76	14.64	Peak Found	High	Not Found	High	High	High	1
FALSE	High	Master Protein	AT3G53420.1	plasma membrane intrinsic protein 2A	0	TRUE	5.462	8	2	5	1	287	30.5	8.4	8.28	2	0	0	0.01	2.66436e-17		200		29.56		High	High	Not Found	Not Found	Not Found	Not Found	1
FALSE	High	Master Protein	AT4G11850.1	phospholipase D gamma 1	0	TRUE	9.324	5	3	5	3	858	95.5	8.15	10.39	3	0	0	2.82	0.0378502	19.14	71.2	128.8	4.87	25.82	High	High	Not Found	Peak Found	High	Peak Found	1
FALSE	High	Master Protein	AT3G58610.1	ketol-acid reductoisomerase	0	TRUE	6.473	5	2	5	2	591	63.8	6.8	9.29	2	0	0	0.74	0.906936	35.22	122.4	77.6	50.68	37.81	High	High	High	Peak Found	Not Found	High	1
FALSE	High	Master Protein	AT5G60980.2	Nuclear transport factor 2 (NTF2) family protein with RNA binding (RRM-RBD-RNP motifs) domain	0	TRUE	10.262	10	3	5	3	460	49.5	5.96	9.48	3	0	0	0.324	0.122491	35.66	163.2	36.8	15.26	15.96	High	High	Not Found	High	Peak Found	Peak Found	1
FALSE	High	Master Protein	AT1G42960.1	expressed protein localized to the inner membrane of the chloroplast.	0	TRUE	5.706	10	1	5	1	168	17.8	8.43	12.35	1	0	0	0.51	0.530335	52.22	132.5	67.5	28.38	38.33	High	High	High	High	Peak Found	High	1
FALSE	High	Master Protein	AT5G45750.1	RAB GTPase homolog A1C	0	TRUE	7.547	15	3	5	1	216	23.9	5.88	7.09	3	0	1	1.627	0.352348	55.83	140.4	59.6	42.11	0.98	High	Peak Found	Not Found	Peak Found	High	Not Found	1
FALSE	High	Master Protein	ATCG01060.1	iron-sulfur cluster binding;electron carriers;4 iron, 4 sulfur cluster binding	0	TRUE	5.625	17	2	5	2	81	9	7.08	8.71	2	0	0	1.479	0.458372	47.07	99.5	100.5	30.99	24.92	High	High	High	Peak Found	Peak Found	High	1
FALSE	High	Master Protein	AT3G09260.1	Glycosyl hydrolase superfamily protein	0	TRUE	7.16	9	3	5	3	524	59.7	6.92	0	3	0	0	0.01	2.66436e-17		200		28.3		High	High	Not Found	Not Found	Not Found	Not Found	1
FALSE	High	Master Protein	AT1G12850.1	Phosphoglycerate mutase family protein	0	TRUE	8.127	10	3	5	3	405	44.8	5.12	8.36	3	0	0	100	2.66436e-17			200		16.84	Not Found	Not Found	Not Found	High	High	High	1
FALSE	High	Master Protein	AT4G35450.5	ankyrin repeat-containing protein 2	0	TRUE	10.85	7	2	5	2	350	38	4.64	9.1	2	0	0	1.061	0.837424	143.6	4.8	195.2	129.31	42.66	High	High	Peak Found	Peak Found	Peak Found	High	1
FALSE	High	Master Protein	AT1G20340.1	Cupredoxin superfamily protein	0	TRUE	5.491	14	1	5	1	167	17	5.2	5.03	1	0	0	0.491	0.481465	53.91	108.5	91.5	40.55	19.37	High	High	High	High	Peak Found	High	1
FALSE	High	Master Protein	AT3G63460.1	transducin family protein / WD-40 repeat family protein	0	TRUE	10.354	4	3	5	3	1104	119.8	5.14	5.33	3	0	0	1.253	0.661816	22.45	148.1	51.9	57.11	23.57	High	High	Peak Found	Peak Found	Peak Found	High	1
FALSE	High	Master Protein	AT5G06110.1	DnaJ domain ;Myb-like DNA-binding domain	0	TRUE	9.969	7	4	5	4	663	75.6	8.54	0	4	0	0	0.948	0.920709	33.42	88.6	111.4	19.51	57.76	High	High	Peak Found	High	High	Peak Found	1
FALSE	High	Master Protein	AT4G29060.1	elongation factor Ts family protein	0	TRUE	8.537	6	3	5	3	953	103.7	5.01	1.82	3	0	0	0.089	2.06772e-05	72.56	188	12	18.79	21.59	High	High	High	Peak Found	Peak Found	Peak Found	1
FALSE	High	Master Protein	AT1G78300.1	general regulatory factor 2	0	TRUE	9.354	14	3	5	2	259	29.1	4.79	7.56	3	0	0	0.392	0.248069	37.86	161.6	38.4	3.47	35.19	High	High	Not Found	Peak Found	Peak Found	Not Found	1
FALSE	High	Master Protein	AT2G36380.1	pleiotropic drug resistance 6	0	TRUE	9.568	2	3	5	1	1453	164.1	7.62	3.63	3	0	0	0.01	2.66436e-17		200		42.05		High	Peak Found	Not Found	Not Found	Not Found	Not Found	1
FALSE	High	Master Protein	AT1G06950.1	translocon at the inner envelope membrane of chloroplasts 110	0	TRUE	10.689	4	3	5	3	1016	112.1	5.97	6.14	3	0	0	1.338	0.583589	39.77	66.2	133.8	36.83	69.79	High	High	Not Found	High	Peak Found	Peak Found	1
FALSE	High	Master Protein	AT3G55360.1	ENOYL-COA REDUCTASE, GLASSY HAIR 6, GLH6, TSC13	0	TRUE	5.955	10	2	5	2	310	35.7	9.44	4.63	2	0	0	7.224	5.35541e-05	42.74	23.8	176.2		35.74	Not Found	Not Found	Peak Found	High	High	High	1
FALSE	High	Master Protein	AT1G20950.1	Phosphofructokinase family protein	0	TRUE	4.838	6	2	5	2	614	67.1	6.99	2.56	2	0	0	0.01	2.66436e-17		200		16.91		High	High	Not Found	Not Found	Not Found	Not Found	1
FALSE	High	Master Protein	AT1G26670.1	ATVTI12, VESICAL TRANSPORT V-SNARE 12	0	TRUE	7.245	12	3	5	2	222	25	8.95	10.74	3	0	1	100	2.66436e-17			200		40.72	Not Found	Not Found	Not Found	High	High	High	1
FALSE	High	Master Protein	AT1G50920.1	Nucleolar GTP-binding protein	0	TRUE	5.447	4	2	5	2	671	76.8	9.6	5.98	2	0	0	0.839	0.997509	58.67	109.7	90.3	46.85	15.21	High	High	Not Found	High	Peak Found	High	1
FALSE	High	Master Protein	AT2G24590.1	RNA recognition motif and CCHC-type zinc finger domains containing protein	0	TRUE	6.511	12	2	5	1	196	21.9	11.34	8.62	2	0	0	0.01	2.66436e-17		200		70.67		High	High	High	Not Found	Not Found	Not Found	1
FALSE	High	Master Protein	AT5G20350.1	Ankyrin repeat family protein with DHHC zinc finger domain	0	TRUE	11.964	8	3	5	3	620	68.2	6.81	4.73	3	0	0	100	2.66436e-17			200		55.97	Not Found	Not Found	Not Found	High	High	High	1
FALSE	High	Master Protein	ATCG01120.1	chloroplast ribosomal protein S15	0	TRUE	6.238	31	2	5	2	88	10.7	10.81	1.91	2	0	0	0.81	0.979831	56.08	100.2	99.8		18.01	Not Found	Not Found	High	High	High	High	1
FALSE	High	Master Protein	AT3G54470.1	uridine 5'-monophosphate synthase / UMP synthase (PYRE-F) (UMPS)	0	TRUE	7.151	5	3	5	3	476	51.8	7.23	4.48	3	0	0	0.01	2.66436e-17		200		4		High	High	Not Found	Not Found	Not Found	Not Found	1
FALSE	High	Master Protein	AT3G51550.1	FERONIA	0	TRUE	7.495	5	3	5	3	895	98.1	6.2	1.72	3	0	0	100	2.66436e-17			200		22.18	Not Found	Not Found	Not Found	High	High	Peak Found	1
FALSE	High	Master Protein	AT2G05710.1	aconitase 3	0	TRUE	5.995	3	3	5	3	990	108.1	7.17	2.04	3	0	0	0.709	0.878537	47.41	130.3	69.7	24.9	22.89	High	High	High	Peak Found	Peak Found	High	1
FALSE	High	Master Protein	AT3G56910.1	plastid-specific 50S ribosomal protein 5	0	TRUE	4.271	11	1	5	1	148	16.4	10.86	6.02	1	0	0	0.478	0.450587	15.5	135.3	64.7	2.02	20.02	High	High	Not Found	High	High	High	1
FALSE	High	Master Protein	AT4G15802.1	heat shock factor binding protein	0	TRUE	4.526	14	1	5	1	86	9.3	4.48	9.07	1	0	0	0.834	0.997116	42.38	100.8	99.2	38.42	18.53	High	High	High	Peak Found	High	High	1
FALSE	High	Master Protein	AT5G56630.1	phosphofructokinase 7	0	TRUE	9.508	5	2	5	2	485	53.4	7.31	5.81	2	0	0	0.01	2.66436e-17		200		15.1		High	High	High	Not Found	Not Found	Not Found	1
FALSE	High	Master Protein	AT2G37170.1	plasma membrane intrinsic protein 2	0	TRUE	5.949	7	2	5	1	285	30.4	7.81	7.88	2	0	1	0.617	0.768463	59.8	127.8	72.2	43.43	57.92	Peak Found	High	Not Found	Peak Found	High	Peak Found	1
FALSE	High	Master Protein	AT5G19550.1	aspartate aminotransferase 2	0	TRUE	10.118	6	2	5	2	405	44.2	7.28	9.71	2	0	0	0.505	0.519674	22.84	148.2	51.8	17.31	21.6	High	High	Not Found	Peak Found	Peak Found	Peak Found	1
FALSE	High	Master Protein	AT5G65010.2	asparagine synthetase 2	0	TRUE	5.115	5	3	4	3	579	65.1	6.46	3.64	3	0	0	0.597	0.724371	22.62	143.6	56.4	15.49	22.45	High	Peak Found	Not Found	Peak Found	High	Peak Found	1
FALSE	High	Master Protein	AT3G52300.1	ATP synthase D chain, mitochondrial	0	TRUE	4.829	11	2	4	2	168	19.6	5.19	3.66	2	0	0	6.901	7.98382e-05	119.17	11.9	188.1	123.02	8.99	Peak Found	High	High	Peak Found	High	Peak Found	1
FALSE	High	Master Protein	AT1G48860.1	RNA 3'-terminal phosphate cyclase/enolpyruvate transferase, alpha/beta	0	TRUE	6.082	4	2	4	2	521	55.8	6.79	5.89	2	0	0	0.01	2.66436e-17		200		23.65		High	High	Not Found	Not Found	Not Found	Not Found	1
FALSE	High	Master Protein	AT3G50730.1	Protein kinase superfamily protein	0.007	TRUE	2.257	2	1	4	1	371	42.4	8.32	3.25	1	0	0	1.612	0.36202	41.83	81.1	118.9	34.55	22.98	High	High	Peak Found	Peak Found	High	High	1
FALSE	High	Master Protein	AT3G54400.1	Eukaryotic aspartyl protease family protein	0	TRUE	4.302	4	2	4	2	425	45.4	9.09	0	2	0	0	0.01	2.66436e-17		200		24.76		High	High	High	Not Found	Not Found	Not Found	1
FALSE	High	Master Protein	AT1G35160.2	GF14 protein phi chain	0	TRUE	8.534	11	3	4	2	295	33.3	4.81	6.04	3	0	0	0.01	2.66436e-17		200		7.93		High	High	Not Found	Not Found	Not Found	Not Found	1
FALSE	High	Master Protein	AT3G49470.1	nascent polypeptide-associated complex subunit alpha-like protein 2	0	TRUE	6.185	22	3	4	3	217	23.7	4.49	0	3	0	0	0.351	0.167947	13.98	148	52	69.33		High	High	Peak Found	Not Found	Peak Found	Not Found	1
FALSE	High	Master Protein	AT3G06050.1	peroxiredoxin IIF	0	TRUE	6.371	23	3	4	3	201	21.4	8.9	0	3	0	0	0.01	2.66436e-17		200		45.12		High	High	Not Found	Not Found	Not Found	Not Found	1
FALSE	High	Master Protein	AT5G35680.3	Nucleic acid-binding, OB-fold-like protein	0	TRUE	9.839	19	3	4	3	150	17	7.24	6.22	3	0	0	0.176	0.00465584	34.89	191.2	8.8	51.28	39.19	High	High	Not Found	Peak Found	Not Found	Peak Found	1
FALSE	High	Master Protein	AT1G56330.1	secretion-associated RAS 1B	0	TRUE	9.07	12	2	4	2	193	22	7.05	6.23	2	0	0	2.991	0.0280128	0	31.8	168.2		56.69	Not Found	Not Found	Peak Found	High	Peak Found	High	1
FALSE	High	Master Protein	AT3G26060.2	Thioredoxin superfamily protein	0	TRUE	5.231	18	3	4	3	217	23.8	9.51	4.31	3	0	0	0.268	0.0515299	36.28	170.5	29.5	13.38	37.7	High	High	Not Found	Peak Found	Not Found	Peak Found	1
FALSE	High	Master Protein	AT3G09830.1	Protein kinase superfamily protein	0	TRUE	3.485	4	2	4	2	418	46.8	9.48	0	2	0	0	0.01	2.66436e-17		200		34.97		High	High	Not Found	Not Found	Not Found	Not Found	1
FALSE	High	Master Protein	AT5G17870.1	plastid-specific 50S ribosomal protein 6	0.01	TRUE	1.992	8	1	4	1	106	11	10.1	6.59	1	0	0	0.64	0.80339	34.06	131.6	68.4	26.17	22.53	Peak Found	High	High	High	Peak Found	High	1
FALSE	High	Master Protein	AT4G34050.1	S-adenosyl-L-methionine-dependent methyltransferases superfamily protein	0	TRUE	5.605	11	2	4	2	259	29.1	5.29	1.83	2	0	0	0.01	2.66436e-17		200		1.15		High	High	Not Found	Not Found	Not Found	Not Found	1
FALSE	High	Master Protein	AT5G25460.1	Protein of unknown function, DUF642	0	TRUE	8.777	8	2	4	2	369	40	7.36	2.38	2	0	0	0.01	2.66436e-17		200		0.5		High	High	Not Found	Not Found	Not Found	Not Found	1
FALSE	High	Master Protein	AT1G02830.1	Ribosomal L22e protein family	0	TRUE	3.626	9	1	4	1	127	14.4	9.74	12	1	0	0	0.574	0.673553	23.27	128.3	71.7	21.38	12.65	High	High	Not Found	Peak Found	High	High	1
FALSE	High	Master Protein	AT2G43910.2	HARMLESS TO OZONE LAYER 1	0	TRUE	6.771	7	1	4	1	246	27.4	4.64	9.43	1	0	0	0.363	0.189175	80.76	146.7	53.3	44.92	65.92	High	High	High	Peak Found	Peak Found	High	1
FALSE	High	Master Protein	AT3G61260.1	Remorin family protein	0	TRUE	6.4	22	3	4	3	212	23.1	5.64	1.91	3	0	0	0.417	0.304618	19.89	149.7	50.3	43.06	34.6	High	High	Peak Found	Peak Found	Peak Found	Peak Found	1
FALSE	High	Master Protein	AT1G09630.1	RAB GTPase 11C	0	TRUE	7.624	20	3	4	1	217	24.1	6.6	5.4	3	0	0	1.181	0.73667	20.5	91.7	108.3		21.75	Not Found	Not Found	Peak Found	Peak Found	High	Peak Found	1
FALSE	High	Master Protein	AT5G62200.1	Embryo-specific protein 3, (ATS3)	0	TRUE	6.919	16	2	4	2	190	21.1	7.14	5.84	2	0	0	1.146	0.774515	45.66	128.1	71.9	13.89	53.41	High	High	Not Found	Peak Found	Peak Found	High	1
FALSE	High	Master Protein	AT3G42050.1	vacuolar ATP synthase subunit H family protein	0	TRUE	6.924	9	3	4	3	441	50.3	7.03	1.67	3	0	0	0.01	2.66436e-17		200		0.93		High	High	Not Found	Not Found	Not Found	Not Found	1
FALSE	High	Master Protein	AT5G56770.1	BEST Arabidopsis thaliana protein match is: effector of transcription2 (TAIR:AT5G56780.1); Has 41 Blast hits to 41 proteins in 14 species: Archae - 0; Bacteria - 0; Metazoa - 0; Fungi - 0; Plants - 41; Viruses - 0; Other Eukaryotes - 0 (source: NCBI BLink).	0.002	TRUE	2.849	6	1	4	1	254	29.4	9.48	2.24	1	0	0	0.818	0.990784	24.65	111.9	88.1	22.35	11.12	Peak Found	High	Not Found	High	High	High	1
FALSE	High	Master Protein	AT3G54300.1	vesicle-associated membrane protein 727	0	TRUE	4.968	12	3	4	2	240	27.4	6.42	2.27	3	0	0	100	2.66436e-17			200		32.71	Not Found	Not Found	Not Found	High	High	Peak Found	1
FALSE	Medium	Master Protein	ATCG00660.1	ribosomal protein L20	0.011	TRUE	1.872	6	1	4	1	117	14.2	11.88	0	1	0	0	1.099	0.809702	13.98	98.3	101.7	16.35	17.02	High	High	Peak Found	Peak Found	High	High	1
FALSE	High	Master Protein	AT2G05990.1	NAD(P)-binding Rossmann-fold superfamily protein	0	TRUE	6.553	10	3	4	3	390	41.2	9	0	3	0	0	0.01	2.66436e-17		200		23.14		High	High	Not Found	Not Found	Not Found	Not Found	1
FALSE	High	Master Protein	AT1G24020.1	MLP-like protein 423	0	TRUE	6.617	16	2	4	2	155	17	5.2	8.19	2	0	0	0.01	2.66436e-17		200		8.94		High	High	Not Found	Not Found	Not Found	Not Found	1
FALSE	High	Master Protein	AT1G75680.1	glycosyl hydrolase 9B7	0	TRUE	10.165	10	4	4	4	525	57.8	7.23	3.83	4	0	0	3.845	0.00635536	7.35	69.4	130.6	4.42	7.13	High	Peak Found	Not Found	High	High	High	1
FALSE	High	Master Protein	AT4G27440.1	protochlorophyllide oxidoreductase B	0	TRUE	6.835	9	3	4	3	401	43.3	9.16	3.7	3	0	0	0.01	2.66436e-17		200		11.76		High	High	Not Found	Not Found	Not Found	Not Found	1
FALSE	High	Master Protein	AT5G65020.1	annexin 2	0	TRUE	6.361	8	2	4	2	317	36.2	6.1	2.59	2	0	0	0.314	0.106778	10.03	167.7	32.3	4.64	9.87	High	High	Not Found	High	Peak Found	Peak Found	1
FALSE	High	Master Protein	AT2G44610.1	Ras-related small GTP-binding family protein	0	TRUE	5.583	9	2	4	2	208	23.1	7.9	4.05	2	0	0	1.317	0.600132	20.38	125.2	74.8	5.4	22.1	High	High	Not Found	Peak Found	Peak Found	High	1
FALSE	High	Master Protein	AT2G19750.1	Ribosomal protein S30 family protein	0	TRUE	8.3	19	3	4	3	62	6.9	12.23	7.66	3	0	0	100	2.66436e-17			200		134.49	Not Found	Not Found	Not Found	High	High	Peak Found	1
FALSE	Medium	Master Protein	AT1G43700.1	VIRE2-interacting protein 1	0.011	TRUE	1.88	6	1	4	1	341	37.8	7.28	10.16	1	0	0	0.614	0.76162	90.43	124.7	75.3	92.87	35.79	High	Peak Found	Not Found	High	High	Peak Found	1
FALSE	High	Master Protein	AT1G72610.1	germin-like protein 1	0	TRUE	4.613	8	1	4	1	208	21.5	9.2	8.77	1	0	0	0.386	0.235729	17.44	144.3	55.7	55.93		High	High	High	Not Found	Not Found	High	1
FALSE	High	Master Protein	AT5G45620.1	Proteasome component (PCI) domain protein	0	TRUE	6.266	6	2	4	2	386	44.1	5.31	3.61	2	0	0	0.01	2.66436e-17		200		15.33		High	High	Not Found	Not Found	Not Found	Not Found	1
FALSE	High	Master Protein	AT4G38970.1	fructose-bisphosphate aldolase 2	0	TRUE	6.644	7	2	4	2	398	43	7.24	3.72	2	0	0	0.01	2.66436e-17		200		27.17		High	High	Not Found	Not Found	Not Found	Not Found	1
FALSE	High	Master Protein	AT2G33845.1	Nucleic acid-binding, OB-fold-like protein	0.007	TRUE	2.292	8	1	4	1	182	20.1	9.33	0	1	0	0	2.805	0.038924	164.41	41.2	158.8	122.99	42.04	Peak Found	Not Found	High	High	High	High	1
FALSE	High	Master Protein	AT4G35000.1	ascorbate peroxidase 3	0.002	TRUE	3.209	5	1	4	1	287	31.6	6.95	5.31	1	0	0	6.165	0.000206093	332.37	24.7	175.3	133.76	25.44	Peak Found	Not Found	High	High	High	High	1
FALSE	High	Master Protein	AT3G53890.1	Ribosomal protein S21e	0	TRUE	13.368	37	2	4	1	82	9.1	8	10.16	2	0	1	0.019	1.32688e-13	1.36	157.7	42.3	1.29	42.64	Not Found	Not Found	High	High	Peak Found	High	1	Acetyl [N-Term]
FALSE	High	Master Protein	AT5G54160.1	O-methyltransferase 1	0	TRUE	8.201	9	3	4	3	363	39.6	5.95	4.25	3	0	0	0.01	2.66436e-17		200		17.47		High	High	Not Found	Not Found	Not Found	Not Found	1
FALSE	Medium	Master Protein	AT5G55520.1	CONTAINS InterPro DOMAIN/s: Kinesin-related protein (InterPro:IPR010544); BEST Arabidopsis thaliana protein match is: unknown protein (TAIR:AT4G26660.1); Has 32425 Blast hits to 20462 proteins in 1550 species: Archae - 335; Bacteria - 3392; Metazoa - 16996; Fungi - 2645; Plants - 1561; Viruses - 54; Other Eukaryotes - 7442 (source: NCBI BLink).	0.017	TRUE	1.596	1	1	4	1	805	91.3	5.64	8.64	1	0	0	0.64	0.804506	50.29	121.9	78.1	45.07	21.16	High	High	High	Peak Found	Peak Found	High	1
FALSE	High	Master Protein	AT2G38140.1	plastid-specific ribosomal protein 4	0	TRUE	6.57	27	3	4	3	118	12.8	10.15	3.88	3	0	0	0.439	0.35559	61.72	146	54	32.26	31.55	High	High	High	Peak Found	Peak Found	Peak Found	1
FALSE	High	Master Protein	AT4G09720.3	RAB GTPase homolog G3A	0	TRUE	4.391	10	2	4	2	217	24	5.19	1.61	2	0	0	0.669	0.835219	43.13	139.3	60.7	31.07		High	High	Not Found	Not Found	High	Not Found	1
FALSE	High	Master Protein	AT3G54850.1	plant U-box 14	0.006	TRUE	2.098	2	1	4	1	632	69.4	5.17	5.24	1	0	0	2.633	0.053592	57.61	70	130	48.78	60.4	Not Found	High	High	High	Peak Found	High	1
FALSE	High	Master Protein	AT3G01280.1	voltage dependent anion channel 1	0	TRUE	8.532	12	2	4	2	276	29.4	8.73	10.07	2	0	0	1.263	0.656973	14.16	88.4	111.6	1.88	26.24	High	Peak Found	Not Found	High	High	Peak Found	1
FALSE	High	Master Protein	AT1G24510.1	TCP-1/cpn60 chaperonin family protein	0	TRUE	4.791	4	2	4	2	535	59.3	5.66	5.09	2	0	0	0.693	0.861045	46.56	122.9	77.1	38.76	27.19	High	High	High	Peak Found	Peak Found	Peak Found	1
FALSE	High	Master Protein	AT1G14810.1	semialdehyde dehydrogenase family protein	0	TRUE	8.524	11	2	4	2	375	40.7	7.01	8.32	2	0	0	3.142	0.0215641	59.27	80.2	119.8	54.2	53.86	High	High	High	Peak Found	Peak Found	Peak Found	1
FALSE	High	Master Protein	AT3G23450.1	unknown protein; FUNCTIONS IN: molecular_function unknown; INVOLVED IN: biological_process unknown; LOCATED IN: endomembrane system; EXPRESSED IN: 14 plant structures; EXPRESSED DURING: 8 growth stages; Has 694543 Blast hits to 47111 proteins in 2535 species: Archae - 1794; Bacteria - 163056; Metazoa - 258989; Fungi - 49151; Plants - 70496; Viruses - 8919; Other Eukaryotes - 142138 (source: NCBI …	0	TRUE	5.934	15	2	4	2	452	34.8	10.81	7.89	2	0	0	0.899	0.966255	55.7	107.9	92.1	15.46	50.28	High	High	Peak Found	Peak Found	High	Peak Found	1
FALSE	High	Master Protein	AT5G59090.1	subtilase 4.12	0	TRUE	9.853	7	3	4	3	736	78	8.97	3.03	3	0	0	0.506	0.520465	91.1	132.6	67.4	44.66	89.07	High	High	High	Not Found	Peak Found	Peak Found	1
FALSE	High	Master Protein	AT1G71880.1	sucrose-proton symporter 1	0	TRUE	7.438	7	3	4	3	513	54.8	8.85	1.6	3	0	0	1.691	0.313976	39.81	146.7	53.3	46.7	48.72	High	High	Not Found	Peak Found	Peak Found	Peak Found	1
FALSE	High	Master Protein	AT4G23400.1	plasma membrane intrinsic protein 1;5	0	TRUE	5.932	22	3	4	1	287	30.6	8.82	0	3	0	0	0.01	2.66436e-17		200		57.63		High	Peak Found	Not Found	Not Found	Not Found	Not Found	1	Acetyl [N-Term]
FALSE	High	Master Protein	AT1G10700.1	phosphoribosyl pyrophosphate (PRPP) synthase 3	0	TRUE	6.584	8	2	4	2	411	44.7	7.93	6.48	2	0	0	0.01	2.66436e-17		200		43.9		High	High	High	Not Found	Not Found	Not Found	1
FALSE	High	Master Protein	AT3G27390.1	unknown protein; FUNCTIONS IN: molecular_function unknown; INVOLVED IN: biological_process unknown; LOCATED IN: plasma membrane; EXPRESSED IN: 23 plant structures; EXPRESSED DURING: 13 growth stages; BEST Arabidopsis thaliana protein match is: unknown protein (TAIR:AT5G40640.1); Has 101 Blast hits to 99 proteins in 12 species: Archae - 0; Bacteria - 0; Metazoa - 0; Fungi - 0; Plants - 101; Viruse…	0	TRUE	7.425	7	3	4	3	588	65.5	8.16	4.35	3	0	0	0.01	2.66436e-17		200		9.17		High	High	Not Found	Not Found	Not Found	Not Found	1
FALSE	High	Master Protein	ATCG00650.1	ribosomal protein S18	0	TRUE	7.09	22	3	4	3	101	12.1	12.16	6.11	3	0	0	0.65	0.811903	23.31	103.9	96.1	7.23	16.54	Peak Found	High	High	Peak Found	High	Peak Found	1
FALSE	High	Master Protein	AT2G10940.1	Bifunctional inhibitor/lipid-transfer protein/seed storage 2S albumin superfamily protein	0	TRUE	7.375	8	2	4	2	291	29.6	9.39	7.8	2	0	0	0.657	0.823131	30.59	124.7	75.3	22	11.48	High	Peak Found	High	Peak Found	Peak Found	High	1
FALSE	High	Master Protein	AT5G37310.1	Endomembrane protein 70 protein family	0	TRUE	5.046	4	2	4	2	593	68	7.43	1.64	2	0	0	1.391	0.53427	26.56	108.4	91.6	34.95	16.05	High	High	High	High	Peak Found	Peak Found	1
FALSE	High	Master Protein	AT5G12860.1	dicarboxylate transporter 1	0.006	TRUE	2.132	2	1	4	1	557	59.2	9.73	0	1	0	0	0.569	0.664897	56.71	138.6	61.4	24.46	53.54	High	High	High	High	Peak Found	Peak Found	1
FALSE	High	Master Protein	AT2G47650.2	UDP-xylose synthase 4	0	TRUE	4.262	4	2	4	1	449	50.6	8.78	6.23	2	0	0	1.481	0.456768	8.22	80.6	119.4		21.77	Not Found	Not Found	Peak Found	Peak Found	High	Peak Found	1
FALSE	High	Master Protein	AT4G34110.1	poly(A) binding protein 2	0	TRUE	7.049	5	3	4	3	629	68.6	8.21	3.71	3	0	0	0.577	0.67818	4.84	138.9	61.1	7.53		High	High	Not Found	Peak Found	Not Found	Not Found	1
FALSE	High	Master Protein	AT1G22300.1	general regulatory factor 10	0	TRUE	9.213	19	4	4	4	254	28.9	4.81	2.72	4	0	0	0.222	0.0192975	16.01	188.3	11.7	11.71	16.94	High	High	Not Found	Peak Found	Not Found	Peak Found	1
FALSE	High	Master Protein	AT2G37220.1	RNA-binding (RRM/RBD/RNP motifs) family protein	0	TRUE	9.512	11	2	4	2	289	30.7	5.16	9.25	2	0	0	0.345	0.158498	32.58	160	40	11.06	63.47	High	High	Peak Found	High	Peak Found	Peak Found	1
FALSE	High	Master Protein	AT5G63570.1	glutamate-1-semialdehyde-2,1-aminomutase	0	TRUE	4.159	7	2	4	2	474	50.3	6.87	0	2	0	0	0.01	2.66436e-17		200		6.74		High	High	Not Found	Not Found	Not Found	Not Found	1
FALSE	High	Master Protein	AT3G16460.1	Mannose-binding lectin superfamily protein	0	TRUE	4.929	4	2	3	2	705	72.4	5.5	1.82	2	0	0	0.793	0.969114	64.95	105	95	77.14	68.04	High	High	Peak Found	Peak Found	High	Peak Found	1
FALSE	High	Master Protein	AT4G38630.1	regulatory particle non-ATPase 10	0	TRUE	7.156	9	2	3	2	386	40.7	4.6	4.29	2	0	0	0.01	2.66436e-17		200		39.96		High	High	Not Found	Not Found	Not Found	Not Found	1
FALSE	High	Master Protein	AT3G16640.1	translationally controlled tumor protein	0	TRUE	3.657	5	1	3	1	168	18.9	4.64	5.87	1	0	0	0.01	2.66436e-17		200		16.83		High	High	High	Not Found	Not Found	Not Found	1
FALSE	High	Master Protein	AT5G20650.1	copper transporter 5	0.004	TRUE	2.697	8	1	3	1	146	15.8	8.94	3.94	1	0	0	100	2.66436e-17			200		20.73	Not Found	Not Found	Not Found	High	High	High	1
FALSE	High	Master Protein	AT1G23860.1	RS-containing zinc finger protein 21	0	TRUE	7.685	19	2	3	1	187	21.5	11.33	9.96	2	0	0								High	High	Not Found	Not Found	Not Found	Not Found	1
FALSE	High	Master Protein	AT1G70410.2	beta carbonic anhydrase 4	0	TRUE	4.633	6	2	3	2	280	30.8	7.09	3.72	2	0	0	0.761	0.928078	52.22	92.8	107.2	52.6	10.88	High	High	Not Found	Peak Found	High	Peak Found	1
FALSE	High	Master Protein	AT3G14840.2	Leucine-rich repeat transmembrane protein kinase	0	TRUE	8.491	4	3	3	3	1020	112.2	6.19	1.88	3	0	0	2.912	0.0322096	20.21	49.6	150.4	167.22	9	High	High	Peak Found	Peak Found	Not Found	High	1
FALSE	High	Master Protein	AT1G06220.2	Ribosomal protein S5/Elongation factor G/III/V family protein	0	TRUE	5.773	3	2	3	2	987	110.4	5.19	0	2	0	0	0.01	2.66436e-17		200		18.17		High	High	Not Found	Not Found	Not Found	Not Found	1
FALSE	High	Master Protein	AT5G59613.1	unknown protein; BEST Arabidopsis thaliana protein match is: unknown protein (TAIR:AT3G46430.1); Has 30201 Blast hits to 17322 proteins in 780 species: Archae - 12; Bacteria - 1396; Metazoa - 17338; Fungi - 3422; Plants - 5037; Viruses - 0; Other Eukaryotes - 2996 (source: NCBI BLink).	0	TRUE	4.442	20	1	3	1	55	6.6	10.15	6.71	1	0	0	1.042	0.848683	3.31	97.9	102.1		14.04	Not Found	Not Found	High	Peak Found	High	High	1
FALSE	High	Master Protein	AT4G01100.2	adenine nucleotide transporter 1	0	TRUE	5.277	6	2	3	2	366	40	9.52	5.31	2	0	0	0.695	0.864518	50.97	105.8	94.2	13.45	4.14	High	High	Peak Found	High	Peak Found	Peak Found	1
FALSE	High	Master Protein	AT3G61440.1	cysteine synthase C1	0	TRUE	4.186	6	2	3	2	368	39.9	8.54	1.63	2	0	0	0.01	2.66436e-17		200		76.77		High	High	High	Not Found	Not Found	Not Found	1
FALSE	High	Master Protein	AT2G40060.1	Clathrin light chain protein	0	TRUE	5.44	18	3	3	3	258	28.8	4.98	1.81	3	0	0	0.01	2.66436e-17		200		59.45		High	High	Peak Found	Not Found	Not Found	Not Found	1
FALSE	High	Master Protein	AT1G32380.1	phosphoribosyl pyrophosphate (PRPP) synthase 2	0	TRUE	5.78	8	2	3	1	400	43.3	8.21	1.72	2	0	1	0.31	0.101821	106.69	152.6	47.4	22.04	101.05	High	Not Found	Not Found	Not Found	Not Found	Not Found	1
FALSE	High	Master Protein	AT5G10450.4	G-box regulating factor 6	0	TRUE	4.363	10	2	3	2	273	31	5.33	4.28	2	0	0	0.01	2.66436e-17		200		15.14		High	High	Not Found	Not Found	Not Found	Not Found	1
FALSE	High	Master Protein	AT2G45470.1	FASCICLIN-like arabinogalactan protein 8	0	TRUE	4.703	5	2	3	2	420	43	5.68	1.61	2	0	0	0.01	2.66436e-17		200		4.42		High	High	Not Found	Not Found	Not Found	Not Found	1
FALSE	High	Master Protein	AT3G01540.2	DEAD box RNA helicase 1	0	TRUE	6.653	5	2	3	1	619	67.7	9.76	6.06	2	0	0								Not Found	High	Not Found	Not Found	Not Found	Not Found	1
FALSE	Medium	Master Protein	AT3G51150.2	ATP binding microtubule motor family protein	0.011	TRUE	1.875	1	1	3	1	1054	119.3	6.67	5.82	1	0	0	3.453	0.0124466	38.42	42.2	157.8	26.61	34.07	High	Peak Found	Not Found	High	High	Peak Found	1
FALSE	High	Master Protein	AT4G04640.1	ATPase, F1 complex, gamma subunit protein	0	TRUE	4.262	6	2	3	2	373	40.9	8	3.38	2	0	0	0.01	2.66436e-17		200		20.19		High	High	Not Found	Not Found	Not Found	Not Found	1
FALSE	High	Master Protein	AT5G36230.1	ARM repeat superfamily protein	0.002	TRUE	3.199	6	2	3	2	411	47.2	5.63	0	2	0	0				97.2	102.8	13.56	19.47	High	High	Not Found	High	Peak Found	Peak Found	1
FALSE	High	Master Protein	AT3G15730.1	phospholipase D alpha 1	0.001	TRUE	3.23	2	1	3	1	810	91.8	5.87	2.43	1	0	0	0.761	0.928078	27.93	116.7	83.3	23.88	29.24	High	Peak Found	Not Found	Peak Found	High	High	1
FALSE	High	Master Protein	AT5G65430.3	general regulatory factor 8	0	TRUE	5.001	7	1	3	1	260	29.5	5.39	2.01	1	0	0	0.01	2.66436e-17		200		1.58		High	High	Not Found	Not Found	Not Found	Not Found	1
FALSE	High	Master Protein	AT2G15620.1	nitrite reductase 1	0	TRUE	6.309	5	2	3	2	586	65.5	6.28	1.88	2	0	0	0.01	2.66436e-17		200		5.07		High	High	Not Found	Not Found	Not Found	Not Found	1
FALSE	High	Master Protein	AT2G32730.1	26S proteasome regulatory complex, non-ATPase subcomplex, Rpn2/Psmd1 subunit	0	TRUE	4.285	2	2	3	2	1004	108.9	5.39	1.87	2	0	0	0.801	0.973197	31.45	78.9	121.1	82.12	19.58	High	Peak Found	High	High	Peak Found	Peak Found	1
FALSE	High	Master Protein	AT5G43940.2	GroES-like zinc-binding dehydrogenase family protein	0.001	TRUE	3.314	3	1	3	1	391	42	6.95	3.81	1	0	0	0.01	2.66436e-17		200		31.24		High	High	High	Not Found	Not Found	Not Found	1
FALSE	High	Master Protein	AT4G10340.1	light harvesting complex of photosystem II 5	0.004	TRUE	2.718	4	1	3	1	280	30.1	6.37	5.78	1	0	0	0.466	0.422165	48.49	134.1	65.9	27.57	46.14	High	Peak Found	High	High	Not Found	Peak Found	1
FALSE	High	Master Protein	AT2G46540.1	unknown protein; FUNCTIONS IN: molecular_function unknown; INVOLVED IN: biological_process unknown; LOCATED IN: mitochondrion, membrane; EXPRESSED IN: 25 plant structures; EXPRESSED DURING: 16 growth stages; Has 42 Blast hits to 42 proteins in 11 species: Archae - 0; Bacteria - 0; Metazoa - 0; Fungi - 0; Plants - 42; Viruses - 0; Other Eukaryotes - 0 (source: NCBI BLink).	0.002	TRUE	2.863	22	1	3	1	65	6.8	8.92	1.64	1	0	0	0.701	0.873869	32.06	108.1	91.9	14.83	32.04	High	Peak Found	High	Peak Found	High	Peak Found	1
FALSE	High	Master Protein	AT3G01290.1	SPFH/Band 7/PHB domain-containing membrane-associated protein family	0	TRUE	8.161	16	3	3	3	285	31.3	5.85	2.06	3	0	0	0.01	2.66436e-17		200		1.38		High	High	Not Found	Not Found	Not Found	Not Found	1
FALSE	High	Master Protein	ATCG00840.1	ribosomal protein L23.1	0	TRUE	3.515	16	1	3	1	93	10.8	10.65	6.94	1	0	0	0.01	2.66436e-17		200		7.52		High	High	High	Not Found	Not Found	Not Found	1
FALSE	High	Master Protein	AT3G52960.1	Thioredoxin superfamily protein	0	TRUE	4.873	9	2	3	2	234	24.7	9.03	1.78	2	0	0	0.411	0.292095	28.25	162.9	37.1	57.2		High	High	Peak Found	Not Found	Peak Found	Not Found	1
FALSE	Medium	Master Protein	AT3G28270.2	Protein of unknown function (DUF677)	0.024	TRUE	1.416	3	1	3	1	374	41.6	5.31	7.64	1	0	0	1.27	0.647657	21.89	88.1	111.9	1.3	22.61	High	High	Peak Found	Peak Found	Peak Found	High	1
FALSE	High	Master Protein	AT2G44530.1	Phosphoribosyltransferase family protein	0	TRUE	5.335	8	2	3	1	394	42.6	7.15	2.14	2	0	0	0.01	2.66436e-17		200		3.93		High	Peak Found	Not Found	Not Found	Not Found	Not Found	1
FALSE	High	Master Protein	AT5G08610.1	P-loop containing nucleoside triphosphate hydrolases superfamily protein	0	TRUE	4.512	8	2	3	2	850	94.1	9.47	4.07	2	0	0	0.864	0.993537	55.28	88.7	111.3	59.86	21.98	High	High	Peak Found	High	Peak Found	Peak Found	1
FALSE	High	Master Protein	AT5G07340.2	Calreticulin family protein	0	TRUE	8.288	8	3	3	1	540	61.4	4.86	7.1	3	0	0	100	2.66436e-17			200			Not Found	Not Found	Not Found	High	Not Found	Not Found	1
FALSE	High	Master Protein	AT1G24360.1	NAD(P)-binding Rossmann-fold superfamily protein	0	TRUE	4.582	8	2	3	2	319	33.5	9.41	1.64	2	0	0	0.01	2.66436e-17		200		13.52		High	High	Not Found	Not Found	Not Found	Not Found	1
FALSE	High	Master Protein	AT3G46780.1	plastid transcriptionally active 16	0	TRUE	4.945	5	2	3	2	510	54.3	8.91	0	2	0	0	0.01	2.66436e-17		200		2.73		High	High	Not Found	Not Found	Not Found	Not Found	1
FALSE	High	Master Protein	AT5G03630.1	Pyridine nucleotide-disulphide oxidoreductase family protein	0	TRUE	4.101	7	2	3	2	435	47.5	5.31	1.62	2	0	0	0.01	2.66436e-17		200		9.67		High	High	Not Found	Not Found	Not Found	Not Found	1
FALSE	High	Master Protein	AT3G07050.1	GTP-binding family protein	0	TRUE	3.785	4	2	3	2	582	65.7	8.54	0	2	0	0	0.751	0.920709	30.64	134.6	65.4	31.3	29.43	High	High	Peak Found	High	Peak Found	Peak Found	1
FALSE	High	Master Protein	AT4G28510.1	prohibitin 1	0	TRUE	8.764	5	1	3	1	288	31.7	9.26	6.5	1	0	0	100	2.66436e-17			200		43.66	Not Found	High	Not Found	High	High	Not Found	1
FALSE	High	Master Protein	AT3G55430.1	O-Glycosyl hydrolases family 17 protein	0	TRUE	5.304	5	2	3	2	449	48.4	9.39	2.49	2	0	0	0.01	2.66436e-17		200		23.75		High	High	Not Found	Not Found	Not Found	Not Found	1
FALSE	Medium	Master Protein	AT4G00970.1	cysteine-rich RLK (RECEPTOR-like protein kinase) 41	0.016	TRUE	1.703	1	1	3	1	665	74.8	6.34	5.55	1	0	0	0.01	2.66436e-17	29.01	199.8	0.2	24.74		High	High	High	Not Found	Peak Found	Not Found	1
FALSE	High	Master Protein	AT3G02360.2	6-phosphogluconate dehydrogenase family protein	0	TRUE	6.779	7	3	3	3	486	53.5	7.42	1.97	3	0	0	0.986	0.893986	17.48	113.7	86.3	27.88	5.29	High	High	Peak Found	Peak Found	Not Found	High	1
FALSE	High	Master Protein	AT1G29900.1	carbamoyl phosphate synthetase B	0	TRUE	4.106	2	2	3	2	1187	129.9	5.73	0	2	0	0	0.01	2.66436e-17		200		15.22		High	High	Not Found	Not Found	Not Found	Not Found	1
FALSE	High	Master Protein	AT5G22650.1	histone deacetylase 2B	0	TRUE	4.928	8	2	3	2	306	32.3	4.79	0	2	0	0	7.287	4.97017e-05	124.41	14	186	132.46		Peak Found	Not Found	High	Not Found	High	Not Found	1
FALSE	High	Master Protein	AT1G64190.1	6-phosphogluconate dehydrogenase family protein	0	TRUE	12.695	8	2	3	1	487	53.3	5.45	7.64	2	0	0	1.865	0.226844	19.59	69.8	130.2		42.76	Not Found	Not Found	Peak Found	High	Peak Found	Peak Found	1
FALSE	High	Master Protein	AT4G22010.1	SKU5 similar 4	0	TRUE	5.514	5	2	3	2	541	60.4	9.89	3.55	2	0	0				108.3	91.7	0.35	63.09	High	High	Not Found	Peak Found	High	Not Found	1
FALSE	High	Master Protein	AT2G38770.1	P-loop containing nucleoside triphosphate hydrolases superfamily protein	0	TRUE	8.257	2	2	3	2	1509	172.9	5.6	1.9	2	0	0	0.01	2.66436e-17		200		1.01		High	High	Not Found	Not Found	Not Found	Not Found	1
FALSE	High	Master Protein	AT5G56680.1	Class II aminoacyl-tRNA and biotin synthetases superfamily protein	0	TRUE	5.045	6	2	3	2	572	63.7	5.58	4.45	2	0	0	0.01	2.66436e-17		200		42.73		High	High	Not Found	Not Found	Not Found	Not Found	1
FALSE	High	Master Protein	AT3G27740.1	carbamoyl phosphate synthetase A	0	TRUE	4.529	5	2	3	2	430	47	6.02	0	2	0	0	0.01	2.66436e-17		200		39.31		High	High	Not Found	Not Found	Not Found	Not Found	1
FALSE	High	Master Protein	AT3G49601.1	FUNCTIONS IN: molecular_function unknown; INVOLVED IN: biological_process unknown; LOCATED IN: cellular_component unknown; CONTAINS InterPro DOMAIN/s: mRNA splicing factor, Cwf21 (InterPro:IPR013170); Has 30201 Blast hits to 17322 proteins in 780 species: Archae - 12; Bacteria - 1396; Metazoa - 17338; Fungi - 3422; Plants - 5037; Viruses - 0; Other Eukaryotes - 2996 (source: NCBI BLink).	0	TRUE	10.477	6	3	3	3	591	68.3	8.97	5.46	3	0	0	0.623	0.776557	40.94	156.9	43.1	72.79	22.68	Peak Found	High	Peak Found	Peak Found	Not Found	Peak Found	1
FALSE	High	Master Protein	AT2G33220.1	GRIM-19 protein	0	TRUE	5.549	16	2	3	2	143	16.1	9.36	4.86	2	0	0	1.05	0.842433	39.07	104.9	95.1	8.68	39.39	High	High	Not Found	Peak Found	Peak Found	Peak Found	1
FALSE	High	Master Protein	AT4G11175.1	Nucleic acid-binding, OB-fold-like protein	0	TRUE	5.333	11	1	3	1	141	15.7	10.14	7.6	1	0	0	2.82	0.0378502	19.14	51.8	148.2	8.5	25.82	Peak Found	High	Not Found	High	Peak Found	Peak Found	1
FALSE	High	Master Protein	AT1G35220.1	FAM91 carboxy-terminus protein	0	TRUE	7.814	3	3	3	3	1005	111.2	5.77	4.2	3	0	0	100	2.66436e-17			200		71.08	Not Found	Not Found	Not Found	High	High	Peak Found	1
FALSE	High	Master Protein	AT1G16610.3	arginine/serine-rich 45	0	TRUE	7.554	8	3	3	3	425	46.6	12.37	4.43	3	0	0	0.441	0.360262	26.31	149.9	50.1	44.83	18.7	Peak Found	High	Peak Found	Peak Found	Peak Found	Peak Found	1
FALSE	High	Master Protein	AT4G36020.1	cold shock domain protein 1	0	TRUE	11.958	17	3	3	3	299	30.1	7.84	2.01	3	0	0	0.01	2.66436e-17		200		27.38		High	High	Not Found	Not Found	Not Found	Not Found	1
FALSE	High	Master Protein	AT1G12000.1	Phosphofructokinase family protein	0	TRUE	7.68	4	2	3	2	566	61.4	6.1	2.03	2	0	0	0.01	2.66436e-17		200		17.95		High	High	Not Found	Not Found	Not Found	Not Found	1
FALSE	High	Master Protein	AT2G38540.1	lipid transfer protein 1	0	TRUE	4.877	16	2	3	2	118	11.7	8.95	4.1	2	0	0	0.01	2.66436e-17		200		43.26		High	High	Not Found	Not Found	Not Found	Not Found	1
FALSE	High	Master Protein	AT4G04910.1	AAA-type ATPase family protein	0.002	TRUE	3.183	3	2	3	2	742	81.4	6.1	0	2	0	0	1.039	0.849859	17.72	66	134	2.68	14.23	Peak Found	High	Peak Found	Peak Found	High	High	1
FALSE	High	Master Protein	AT3G62530.1	ARM repeat superfamily protein	0	TRUE	4.769	10	2	3	2	221	24.5	6.57	1.69	2	0	0	0.01	2.66436e-17		200		20.14		High	High	Not Found	Not Found	Not Found	Not Found	1
FALSE	High	Master Protein	AT4G25890.1	60S acidic ribosomal protein family	0	TRUE	7.92	30	2	3	1	119	11.8	4.46	9.4	2	0	0	0.01	2.66436e-17		200		70.13		High	High	Peak Found	Not Found	Not Found	Not Found	1
FALSE	High	Master Protein	AT1G22280.3	phytochrome-associated protein phosphatase type 2C	0	TRUE	5.521	11	3	3	3	287	31.4	8.5	1.82	3	0	0	3.91	0.00573457	76.92	93.6	106.4	36.88	85.59	High	Peak Found	Not Found	Peak Found	Peak Found	Peak Found	1
FALSE	High	Master Protein	ATCG00750.1	ribosomal protein S11	0	TRUE	5.176	20	2	3	2	138	15	12.25	5.29	2	0	0				141.4	58.6	14.71	20.36	High	High	Not Found	High	Peak Found	Peak Found	1
FALSE	High	Master Protein	AT5G66860.1	Ribosomal protein L25/Gln-tRNA synthetase, anti-codon-binding domain	0	TRUE	4.664	5	1	3	1	249	27.3	9.33	7.13	1	0	0	0.01	2.66436e-17		200				High	High	Not Found	Not Found	Not Found	High	1
FALSE	High	Master Protein	AT1G07170.1	PHF5-like protein	0	TRUE	5.129	18	2	3	2	110	12.4	8.41	0	2	0	0	0.572	0.668025	44.4	91.5	108.5	42.83	10.56	High	Peak Found	High	Peak Found	Not Found	High	1
FALSE	High	Master Protein	AT5G01530.1	light harvesting complex photosystem II	0.001	TRUE	3.404	4	1	3	1	290	31.1	6.14	5.69	1	0	0	0.01	2.66436e-17		200		1.03		High	High	Not Found	Not Found	High	Not Found	1
FALSE	High	Master Protein	AT5G65950.1	RESPONSE TO OLIGOGALACTURONIDE-2, ROG2, TRAPPC11	0	TRUE	8.279	2	2	3	2	1190	132.1	6.25	5.63	2	0	0	100	2.66436e-17			200		36.82	Not Found	Not Found	Not Found	High	High	Peak Found	1
FALSE	High	Master Protein	AT3G13460.1	evolutionarily conserved C-terminal region 2	0	TRUE	4.851	3	2	3	2	667	72.4	5.96	3.72	2	0	0	0.01	2.66436e-17		200		23.8		High	High	Peak Found	Not Found	Not Found	Not Found	1
FALSE	High	Master Protein	AT4G25140.1	oleosin 1	0	TRUE	4.579	15	2	3	2	173	18.6	9.44	4.4	2	0	0	0.301	0.0891052	43.62	163.1	36.9	22.47	38.39	High	High	Peak Found	Peak Found	Peak Found	Not Found	1
FALSE	High	Master Protein	AT5G03530.1	RAB GTPase homolog C2A	0	TRUE	3.78	5	1	3	1	210	23.3	6.23	6.59	1	0	0	1.213	0.698951	31.06	91.8	108.2	33.54	19.08	Peak Found	Peak Found	High	Peak Found	High	High	1
FALSE	High	Master Protein	AT3G53460.4	chloroplast RNA-binding protein 29	0	TRUE	9.752	10	3	3	3	363	38.4	5.63	3.45	3	0	0	0.01	2.66436e-17		200		9.46		Peak Found	High	Not Found	Not Found	Not Found	Not Found	1
FALSE	Medium	Master Protein	AT3G03520.1	non-specific phospholipase C3	0.028	TRUE	1.353	1	1	3	1	523	59.1	5.44	6.46	1	0	0	0.837	0.997175	28.28	108.9	91.1	26.66	10.73	High	High	Peak Found	Peak Found	Peak Found	High	1
FALSE	High	Master Protein	AT1G76180.1	Dehydrin family protein	0	TRUE	8.335	25	2	3	2	185	20.8	5.48	5.55	2	0	0	0.01	2.66436e-17		200		24.38		High	High	High	Not Found	Not Found	Not Found	1
FALSE	High	Master Protein	AT4G34660.1	SH3 domain-containing protein	0	TRUE	6.352	12	3	3	3	368	40.9	6.9	1.75	3	0	0	0.01	2.66436e-17		200		123.39		Peak Found	High	Not Found	Not Found	Not Found	Not Found	1
FALSE	High	Master Protein	AT3G13870.1	Root hair defective 3 GTP-binding protein (RHD3)	0.007	TRUE	2.172	2	1	2	1	802	89	5.57	0	1	0	0	0.01	2.66436e-17		200		14.58		High	High	Not Found	Not Found	Not Found	Not Found	1
FALSE	Medium	Master Protein	AT5G07030.1	Eukaryotic aspartyl protease family protein	0.01	TRUE	1.95	2	1	2	1	455	48.7	9.64	0	1	0	0	0.01	2.66436e-17		200		41.07		High	High	Not Found	Not Found	Not Found	Not Found	1
FALSE	High	Master Protein	AT5G23120.1	photosystem II stability/assembly factor, chloroplast (HCF136)	0	TRUE	3.696	4	1	2	1	403	44.1	7.34	3.39	1	0	0	0.01	2.66436e-17		200		34.58		High	High	Not Found	Not Found	Not Found	Not Found	1
FALSE	Medium	Master Protein	AT1G80500.1	SNARE-like superfamily protein	0.01	TRUE	1.906	11	1	2	1	135	15.3	7.12	0	1	0	0	100	2.66436e-17			200		45.97	Not Found	Not Found	Not Found	High	High	Peak Found	1
FALSE	High	Master Protein	AT5G42980.1	thioredoxin 3	0.004	TRUE	2.594	9	1	2	1	118	13.1	5.14	0	1	0	0	0.665	0.834774	10.47	120.1	79.9		11.72	Not Found	Not Found	High	High	Peak Found	Peak Found	1
FALSE	High	Master Protein	AT3G10720.2	Plant invertase/pectin methylesterase inhibitor superfamily	0.007	TRUE	2.234	1	1	2	1	619	67.9	8.24	0	1	0	0	0.01	2.66436e-17		200		19.06		High	High	Not Found	Not Found	Not Found	Not Found	1
FALSE	High	Master Protein	AT2G07360.2	SH3 domain-containing protein	0	TRUE	5.209	2	2	2	2	1198	130.3	5.69	2.01	2	0	0	0.01	2.66436e-17		200		87.94		High	Peak Found	High	Not Found	Not Found	Not Found	1
FALSE	High	Master Protein	AT1G02930.1	glutathione S-transferase 6	0	TRUE	3.924	11	2	2	2	208	23.5	6.23	0	2	0	0	0.611	0.753377	26.74	97	103	51.03	45.45	Peak Found	High	Peak Found	Peak Found	Peak Found	High	1
FALSE	High	Master Protein	AT4G02580.1	NADH-ubiquinone oxidoreductase 24 kDa subunit, putative	0	TRUE	4.329	8	2	2	2	255	28.4	7.91	2.07	2	0	0	1.287	0.633169	39.28	52.8	147.2	53.05	36.21	High	Peak Found	Peak Found	High	Peak Found	Not Found	1
FALSE	High	Master Protein	AT4G28750.1	Photosystem I reaction centre subunit IV / PsaE protein	0	TRUE	3.674	17	1	2	1	143	15	9.92	2.35	1	0	0	0.01	2.66436e-17		200		8.01		High	High	Not Found	Not Found	Not Found	Not Found	1
FALSE	High	Master Protein	AT2G47380.1	Cytochrome c oxidase subunit Vc family protein	0.006	TRUE	2.506	13	1	2	1	64	7.1	8.6	1.68	1	0	0	1.929	0.200523	49.68	62.3	137.7	41.35	39.76	High	Peak Found	Not Found	High	Peak Found	Peak Found	1
FALSE	High	Master Protein	AT4G14800.2	20S proteasome beta subunit D2	0.004	TRUE	2.585	5	1	2	1	215	23.8	6.11	3.63	1	0	0	0.01	2.66436e-17		200		24.86		High	High	Peak Found	Not Found	Not Found	Not Found	1
FALSE	High	Master Protein	AT3G56190.1	alpha-soluble NSF attachment protein 2	0	TRUE	3.644	10	2	2	2	289	32.7	5.33	0	2	0	0	0.01	2.66436e-17		200		32.62		High	Peak Found	Not Found	High	Not Found	Not Found	1
FALSE	High	Master Protein	AT4G26300.1	Arginyl-tRNA synthetase, class Ic	0.01	TRUE	1.981	2	1	2	1	642	72.3	7.17	0	1	0	0	0.01	2.66436e-17		200		31.24		High	High	Not Found	Not Found	Not Found	Not Found	1
FALSE	High	Master Protein	AT1G29310.1	SecY protein transport family protein	0.004	TRUE	2.744	3	1	2	1	475	52	9	0	1	0	0	16.006	1.46465e-08	116.5	10	190	147.68	80.72	High	High	Peak Found	Peak Found	Peak Found	Peak Found	1
FALSE	High	Master Protein	AT3G49430.1	SER/ARG-rich protein 34A	0	TRUE	4.365	6	2	2	2	300	33.6	10.83	2.15	2	0	0	0.311	0.101896	36.94	152.6	47.4	11.82	42.48	Peak Found	High	Peak Found	Peak Found	Peak Found	Peak Found	1
FALSE	High	Master Protein	AT4G12650.1	Endomembrane protein 70 protein family	0	TRUE	3.872	3	1	2	1	652	74.1	6.18	0	1	0	0	100	2.66436e-17			200		28.42	Not Found	Not Found	High	High	Peak Found	Peak Found	1
FALSE	High	Master Protein	AT5G08300.1	Succinyl-CoA ligase, alpha subunit	0.002	TRUE	2.799	6	1	2	1	347	36.1	8.27	0	1	0	0	0.01	2.66436e-17		200		32.08		High	High	Not Found	Not Found	Not Found	Not Found	1
FALSE	High	Master Protein	AT3G62600.1	DNAJ heat shock family protein	0	TRUE	5.219	4	2	2	2	346	39.2	6.29	2.99	2	0	0	1.719	0.298482	62.08	73.6	126.4	15.79	46.06	Peak Found	Peak Found	Peak Found	High	Peak Found	Peak Found	1
FALSE	Medium	Master Protein	AT5G17820.1	Peroxidase superfamily protein	0.011	TRUE	1.883	5	1	2	1	313	34.1	10.05	1.64	1	0	0	0.01	2.66436e-17		200		10.1		High	High	Not Found	Not Found	Not Found	Not Found	1
FALSE	High	Master Protein	ATCG00740.1	RNA polymerase subunit alpha	0.007	TRUE	2.319	4	1	2	1	329	38.1	7.58	1.63	1	0	0	0.01	2.66436e-17		200		0.05		High	High	Not Found	Not Found	Not Found	Not Found	1
FALSE	High	Master Protein	AT1G25260.1	Ribosomal protein L10 family protein	0.006	TRUE	2.444	5	1	2	1	235	27.2	8.21	1.77	1	0	0	0.01	2.66436e-17		200		4.92		High	High	Not Found	Not Found	Not Found	Not Found	1
FALSE	High	Master Protein	AT1G62390.1	Octicosapeptide/Phox/Bem1p (PB1) domain-containing protein / tetratricopeptide repeat (TPR)-containing protein	0	TRUE	3.562	4	2	2	2	751	82.7	5.62	0	2	0	0	100	2.66436e-17			200		10.98	Not Found	Not Found	Not Found	High	High	Peak Found	1
FALSE	High	Master Protein	AT2G34560.2	P-loop containing nucleoside triphosphate hydrolases superfamily protein	0.006	TRUE	2.104	3	1	2	1	393	44	5.81	0	1	0	0	1.277	0.641642	11.6	88.3	111.7	11.13	9.17	High	Peak Found	Not Found	High	Peak Found	Peak Found	1
FALSE	High	Master Protein	AT4G23820.1	Pectin lyase-like superfamily protein	0.005	TRUE	2.535	3	1	2	1	444	48.6	8.51	1.79	1	0	0	0.01	2.66436e-17		200		4.96		High	High	Not Found	Not Found	Not Found	Not Found	1
FALSE	High	Master Protein	AT3G47520.1	malate dehydrogenase	0.006	TRUE	2.514	4	1	2	1	403	42.4	8.51	0	1	0	0	0.01	2.66436e-17		200		5.1		High	High	Not Found	Not Found	Not Found	Not Found	1
FALSE	High	Master Protein	AT1G04920.1	sucrose phosphate synthase 3F	0	TRUE	3.532	2	2	2	2	1062	119.4	6.29	3.49	2	0	0	0.922	0.940538	100.86	134.1	65.9	56.1	78.77	Peak Found	High	Peak Found	Peak Found	Peak Found	Peak Found	1
FALSE	High	Master Protein	AT5G67500.2	voltage dependent anion channel 2	0.002	TRUE	3.222	8	1	2	1	303	32.9	7.58	0	1	0	0	0.01	2.66436e-17		200				High	High	Not Found	Not Found	Not Found	Not Found	1
FALSE	High	Master Protein	AT2G20630.2	PP2C induced by AVRRPM1	0	TRUE	3.72	7	2	2	2	290	31.8	6.3	0	2	0	0	0.01	2.66436e-17		200		80.79		High	High	Not Found	Not Found	Not Found	Not Found	1
FALSE	High	Master Protein	AT1G31330.1	photosystem I subunit F	0.002	TRUE	2.898	5	1	2	1	221	24.2	9.54	0	1	0	0	0.01	2.66436e-17		200		23.25		High	High	Not Found	Not Found	Not Found	Not Found	1
FALSE	High	Master Protein	AT3G16410.1	nitrile specifier protein 4	0.007	TRUE	2.39	2	1	2	1	619	67.6	5.15	3.9	1	0	0	0.01	2.66436e-17		200		1.78		High	High	Not Found	Not Found	Not Found	Not Found	1
FALSE	High	Master Protein	AT1G17220.1	Translation initiation factor 2, small GTP-binding protein	0	TRUE	5.246	1	1	2	1	1026	109.7	7.44	5.53	1	0	0								High	High	Not Found	Not Found	Not Found	Not Found	1
FALSE	High	Master Protein	AT2G38530.1	lipid transfer protein 2	0.002	TRUE	2.868	8	1	2	1	118	11.9	8.97	4.47	1	0	0	0.683	0.848683	48.34	132	68	25.22	22.21	High	High	Peak Found	Peak Found	Peak Found	Peak Found	1
FALSE	High	Master Protein	AT3G53110.1	P-loop containing nucleoside triphosphate hydrolases superfamily protein	0	TRUE	3.663	3	1	2	1	496	55.3	5.29	4.57	1	0	0	0.01	2.66436e-17		200		1.34		High	High	Not Found	Not Found	Not Found	Not Found	1
FALSE	High	Master Protein	AT1G66260.1	RNA-binding (RRM/RBD/RNP motifs) family protein	0	TRUE	5.882	5	1	2	1	295	31.3	10.92	4.87	1	0	0	100	2.66436e-17			200		70.26	Not Found	Not Found	Not Found	High	High	Peak Found	1
FALSE	High	Master Protein	AT1G20960.1	U5 small nuclear ribonucleoprotein helicase, putative	0.004	TRUE	2.578	1	1	2	1	2171	247	5.74	0	1	0	0	0.01	2.66436e-17		200		13.19		High	High	Not Found	Not Found	Not Found	Not Found	1
FALSE	High	Master Protein	AT5G49720.1	glycosyl hydrolase 9A1	0.004	TRUE	2.601	4	1	2	1	621	69.1	8.85	0	1	0	0	100	2.66436e-17			200		17.34	Not Found	Not Found	Not Found	High	High	Peak Found	1
FALSE	High	Master Protein	AT5G04430.2	binding to TOMV RNA 1L (long form)	0.004	TRUE	2.643	4	1	2	1	334	36	6.14	0	1	0	0	0.01	2.66436e-17		200		15.73		High	High	Not Found	Not Found	Not Found	Not Found	1
FALSE	High	Master Protein	AT3G22960.1	Pyruvate kinase family protein	0.002	TRUE	3.089	2	1	2	1	596	65.1	5.92	4.09	1	0	0	1.37	0.552969	69.31	84.4	115.6	59.89		High	High	Not Found	Peak Found	Not Found	Not Found	1
FALSE	High	Master Protein	AT4G31580.1	serine/arginine-rich 22	0.002	TRUE	2.887	12	2	2	1	200	22.4	11.44	0	2	0	1	0.01	2.66436e-17		200		27.75		High	Peak Found	Not Found	Not Found	Not Found	Not Found	1
FALSE	Medium	Master Protein	AT3G26420.1	RNA-binding (RRM/RBD/RNP motifs) family protein with retrovirus zinc finger-like domain	0.017	TRUE	1.623	4	1	2	1	245	26.9	8.78	0	1	0	0	0.01	2.66436e-17		200		14.2		High	High	Not Found	Not Found	Not Found	Not Found	1
FALSE	High	Master Protein	AT5G08080.3	syntaxin of plants 132	0	TRUE	6.281	11	2	2	2	315	35.4	6.14	4.62	2	0	0	0.01	2.66436e-17		200		32.66		High	Peak Found	Not Found	Not Found	Not Found	Not Found	1
FALSE	High	Master Protein	AT5G64270.1	splicing factor, putative	0.002	TRUE	3.078	1	1	2	1	1269	141.4	6.11	1.6	1	0	0	0.01	2.66436e-17		200		15.11		High	High	Not Found	Not Found	Not Found	Not Found	1
FALSE	High	Master Protein	AT2G42710.1	Ribosomal protein L1p/L10e family	0	TRUE	4.136	5	1	2	1	415	45.8	9.52	2.2	1	0	0	100	2.66436e-17			200		50.25	Not Found	Not Found	Not Found	High	High	Peak Found	1
FALSE	High	Master Protein	AT3G55610.1	delta 1-pyrroline-5-carboxylate synthase 2	0	TRUE	4.301	3	2	2	2	726	78.8	6.81	0	2	0	0				108.9	91.1	8.39	44.72	Peak Found	High	Not Found	High	Peak Found	Not Found	1
FALSE	High	Master Protein	AT3G02760.1	Class II aaRS and biotin synthetases superfamily protein	0.007	TRUE	2.239	1	1	2	1	883	97.5	6.42	0	1	0	0	0.01	2.66436e-17		200		14.31		High	High	Not Found	Not Found	Not Found	Not Found	1
FALSE	High	Master Protein	AT1G10670.3	ATP-citrate lyase A-1	0	TRUE	4.07	3	1	2	1	443	49	5.59	4.1	1	0	0	0.01	2.66436e-17		200		71.32		High	High	Peak Found	Not Found	Not Found	Not Found	1
FALSE	High	Master Protein	AT5G17380.1	Thiamine pyrophosphate dependent pyruvate decarboxylase family protein	0.007	TRUE	2.138	3	1	2	1	572	61.4	6.05	0	1	0	0	0.01	2.66436e-17		200		6.94		High	High	Not Found	Not Found	Not Found	Not Found	1
FALSE	High	Master Protein	AT2G23930.1	probable small nuclear ribonucleoprotein G	0	TRUE	5.52	19	1	2	1	80	8.8	9.25	4.03	1	0	0	0.431	0.336637	0	139.8	60.2			Not Found	Not Found	High	High	Peak Found	Not Found	1
FALSE	Medium	Master Protein	AT2G20360.1	NAD(P)-binding Rossmann-fold superfamily protein	0.016	TRUE	1.8	3	1	2	1	402	43.9	9.23	0	1	0	0	0.01	2.66436e-17		200		7.56		High	High	Not Found	Not Found	Not Found	Not Found	1
FALSE	High	Master Protein	AT5G67360.1	Subtilase family protein	0	TRUE	5.334	6	2	2	2	757	79.4	6.35	0	2	0	0	0.01	2.66436e-17		200		5.78		High	Peak Found	Not Found	Not Found	Not Found	Not Found	1
FALSE	High	Master Protein	AT3G01790.1	Ribosomal protein L13 family protein	0.001	TRUE	3.268	7	1	2	1	205	23.4	10.35	5.09	1	0	0	3.892	0.00588259	51.21	40.9	159.1	46.88	31.3	Peak Found	Peak Found	Peak Found	High	High	Peak Found	1
FALSE	Medium	Master Protein	AT3G43700.1	BTB-POZ and MATH domain 6	0.024	TRUE	1.436	2	1	2	1	415	45.7	7.31	0	1	0	0	1.541	0.412209	22.87	78.7	121.3	4.91	25.52	Peak Found	High	Not Found	Peak Found	Peak Found	High	1
FALSE	High	Master Protein	AT5G54750.2	Transport protein particle (TRAPP) component	0.006	TRUE	2.521	6	1	2	1	199	22.2	4.44	2.02	1	0	0	2.322	0.0963889	43.93	59.9	140.1	17.76	43.79	Peak Found	High	Not Found	High	Peak Found	Peak Found	1
FALSE	Medium	Master Protein	AT5G52030.2	TraB family protein	0.016	TRUE	1.777	3	1	2	1	402	44.3	8.59	1.63	1	0	0	0.01	2.66436e-17		200		6.04		High	High	Not Found	Not Found	Not Found	Not Found	1
FALSE	High	Master Protein	AT5G16050.1	general regulatory factor 5	0	TRUE	5.393	8	2	2	1	268	30.2	4.81	2.28	2	0	0	2.937	0.0307407	64.99	50.8	149.2	4.35	46.09	Peak Found	High	Not Found	Peak Found	Peak Found	Peak Found	1
FALSE	High	Master Protein	AT1G01300.1	Eukaryotic aspartyl protease family protein	0	TRUE	6.264	4	1	2	1	485	52.1	8.98	3.9	1	0	0	0.01	2.66436e-17		200		16.06		High	High	Not Found	Not Found	Not Found	Not Found	1
FALSE	Medium	Master Protein	AT1G47830.1	SNARE-like superfamily protein	0.019	TRUE	1.565	6	1	2	1	142	17.1	6.54	0	1	0	0	0.01	2.66436e-17		200		17.86		High	High	Not Found	Not Found	Not Found	Not Found	1
FALSE	High	Master Protein	AT2G21060.1	glycine-rich protein 2B	0	TRUE	4.163	13	1	2	1	201	19.1	6.76	2.64	1	0	0								High	High	Not Found	Not Found	Not Found	Not Found	1
FALSE	High	Master Protein	AT2G04030.1	Chaperone protein htpG family protein	0	TRUE	6.591	6	2	2	2	780	88.6	5.01	2.44	2	0	0	0.01	2.66436e-17		200				Not Found	High	Not Found	Not Found	Not Found	Not Found	1
FALSE	High	Master Protein	AT4G27150.1	seed storage albumin 2	0	TRUE	7.209	8	1	2	1	170	19.3	7.15	3.82	1	0	0	0.238	0.0280128	39.16	161.6	38.4	36.12		Peak Found	High	Not Found	Peak Found	Not Found	Not Found	1
FALSE	High	Master Protein	AT3G56490.1	HIS triad family protein 3	0	TRUE	4.796	12	1	2	1	147	16	7.2	0	1	0	0	0.01	2.66436e-17		200		31.39		High	High	Not Found	Not Found	Not Found	Not Found	1
FALSE	High	Master Protein	AT3G54050.1	high cyclic electron flow 1	0.002	TRUE	2.77	3	1	2	1	417	45.1	5.4	0	1	0	0	0.01	2.66436e-17		200		7.39		High	High	Not Found	Not Found	Not Found	Not Found	1
FALSE	High	Master Protein	AT4G12730.1	FASCICLIN-like arabinogalactan 2	0	TRUE	4.514	5	2	2	2	403	43.4	6.62	1.63	2	0	0	0.131	0.000564096	34.64	183.5	16.5	26.87	32.17	Peak Found	High	High	Not Found	Peak Found	Peak Found	1
FALSE	High	Master Protein	AT5G01600.1	ferretin 1	0	TRUE	5.902	9	2	2	2	255	28.2	6.11	0	2	0	0	0.01	2.66436e-17		200		108.87		Peak Found	High	Not Found	Not Found	Not Found	Not Found	1
FALSE	High	Master Protein	AT2G05840.1	20S proteasome subunit PAA2	0.006	TRUE	2.412	4	1	2	1	246	27.3	6.09	0	1	0	0	0.01	2.66436e-17		200		10.15		High	High	Not Found	Not Found	Not Found	Not Found	1
FALSE	High	Master Protein	AT3G02780.1	isopentenyl pyrophosphate:dimethylallyl pyrophosphate isomerase 2	0.002	TRUE	2.875	5	1	2	1	284	32.6	6.55	0	1	0	0	0.01	2.66436e-17		200		0.38		High	High	Not Found	Not Found	Not Found	Not Found	1
FALSE	Medium	Master Protein	AT3G54110.1	plant uncoupling mitochondrial protein 1	0.017	TRUE	1.598	4	1	2	1	306	32.6	9.57	0	1	0	0	0.01	2.66436e-17		200		41.85		High	High	Peak Found	Not Found	Not Found	Not Found	1
FALSE	High	Master Protein	AT5G51970.1	GroES-like zinc-binding alcohol dehydrogenase family protein	0.004	TRUE	2.751	3	1	2	1	364	39.2	5.97	0	1	0	0	0.01	2.66436e-17		200		8.63		High	High	Not Found	Not Found	Not Found	Not Found	1
FALSE	High	Master Protein	AT4G16830.1	Hyaluronan / mRNA binding family	0	TRUE	3.74	6	2	2	1	355	37.4	8.06	0	2	0	0	1.007	0.878537	60.51	99.4	100.6	28.21	61.31	Peak Found	Peak Found	Not Found	High	Peak Found	Peak Found	1
FALSE	High	Master Protein	AT2G33340.1	MOS4-associated complex 3B	0	TRUE	3.938	5	2	2	2	525	56.7	6.13	0	2	0	0								High	High	Not Found	Not Found	Not Found	Not Found	1
FALSE	High	Master Protein	AT1G19360.1	Nucleotide-diphospho-sugar transferase family protein	0.002	TRUE	2.775	3	1	2	1	428	48.2	8.1	0	1	0	0	0.782	0.953845	0.03	112.2	87.8		0.03	Not Found	Not Found	Peak Found	High	High	Not Found	1
FALSE	High	Master Protein	AT5G05010.1	clathrin adaptor complexes medium subunit family protein	0	TRUE	3.762	4	1	2	1	527	57.7	5.85	4.34	1	0	0	0.01	2.66436e-17		200		11.41		High	High	Not Found	Not Found	Not Found	Not Found	1
FALSE	High	Master Protein	ATCG00340.1	Photosystem I, PsaA/PsaB protein	0.004	TRUE	2.633	2	1	2	1	734	82.4	7.4	3.64	1	0	0	0.082	1.01631e-05	32.85	184.7	15.3	30.79	10.29	High	High	Not Found	Peak Found	Peak Found	Peak Found	1
FALSE	High	Master Protein	AT4G39090.1	Papain family cysteine protease	0	TRUE	3.91	5	1	2	1	368	40.4	7.17	4.38	1	0	0	0.01	2.66436e-17		200		13.4		High	High	Not Found	Not Found	Not Found	Not Found	1
FALSE	High	Master Protein	AT2G43710.2	Plant stearoyl-acyl-carrier-protein desaturase family protein	0.001	TRUE	3.377	3	1	2	1	401	45.6	6.64	3.6	1	0	0	0.01	2.66436e-17		200		21.43		High	High	Not Found	Not Found	Not Found	Not Found	1
FALSE	High	Master Protein	AT1G27090.1	glycine-rich protein	0	TRUE	4.123	3	1	2	1	420	46	5.39	4.62	1	0	0	0.66	0.828038	34.39	120.5	79.5		31.96	Not Found	High	High	Not Found	Peak Found	Peak Found	1
FALSE	High	Master Protein	AT1G69730.1	Wall-associated kinase family protein	0	TRUE	3.791	2	1	2	1	792	88.5	7.69	3.8	1	0	0	100	2.66436e-17			200		7.25	Not Found	Not Found	Not Found	High	Peak Found	High	1
FALSE	High	Master Protein	AT5G38480.1	general regulatory factor 3	0	TRUE	3.837	13	2	2	1	255	28.6	4.79	0	2	0	0								High	Not Found	Not Found	Not Found	Not Found	Not Found	1
FALSE	High	Master Protein	AT3G22850.1	Aluminium induced protein with YGL and LRDR motifs	0.004	TRUE	2.703	6	1	2	1	248	27.1	6.21	0	1	0	0	0.01	2.66436e-17		200		98.71		High	High	Not Found	Not Found	Not Found	Not Found	1
FALSE	High	Master Protein	AT5G54770.1	thiazole biosynthetic enzyme, chloroplast (ARA6) (THI1) (THI4)	0.002	TRUE	3.036	4	1	2	1	349	36.6	6.23	1.86	1	0	0	0.01	2.66436e-17		200		45.01		High	High	Not Found	Not Found	Not Found	Not Found	1
FALSE	High	Master Protein	AT4G37830.1	cytochrome c oxidase-related	0	TRUE	3.718	15	1	2	1	102	11.2	9.09	1.82	1	0	0	1.648	0.339282	30.64	75.4	124.6	28.56	31.88	High	Peak Found	Not Found	Peak Found	High	Peak Found	1
FALSE	High	Master Protein	AT3G12080.1	GTP-binding family protein	0.007	TRUE	2.249	2	1	2	1	663	73.1	6.52	0	1	0	0	0.01	2.66436e-17		200		28.08		High	High	Not Found	Not Found	Not Found	Not Found	1
FALSE	High	Master Protein	AT3G03100.1	NADH:ubiquinone oxidoreductase, 17.2kDa subunit	0	TRUE	4.745	12	2	2	2	159	18.3	9.23	2.04	2	0	0	1.315	0.601827	61.65	60.3	139.7	104.29	40.22	Not Found	High	Peak Found	High	Peak Found	Peak Found	1
FALSE	High	Master Protein	AT2G47710.1	Adenine nucleotide alpha hydrolases-like superfamily protein	0	TRUE	6.486	28	2	2	2	162	17.3	7.88	4.73	2	0	0	0.01	2.66436e-17		200		107.13		High	Peak Found	Not Found	Not Found	Not Found	Not Found	1
FALSE	High	Master Protein	AT4G19410.1	Pectinacetylesterase family protein	0.002	TRUE	2.861	3	1	2	1	391	42.1	9.11	0	1	0	0	0.01	2.66436e-17		200		8.69		High	High	Not Found	Not Found	Not Found	Not Found	1
FALSE	High	Master Protein	AT4G31170.1	Protein kinase superfamily protein	0.007	TRUE	2.327	2	1	2	1	412	46.1	6.39	3.81	1	0	0	0.01	2.66436e-17		200		45.81		High	High	Not Found	Not Found	Not Found	Not Found	1
FALSE	High	Master Protein	AT5G52840.1	NADH-ubiquinone oxidoreductase-related	0	TRUE	4.563	9	1	2	1	169	19.2	4.77	4.72	1	0	0	100	2.66436e-17			200		39.22	Not Found	Not Found	Not Found	High	Peak Found	High	1
FALSE	High	Master Protein	AT1G06290.1	acyl-CoA oxidase 3	0	TRUE	4.618	5	2	2	2	675	75.6	7.99	2.06	2	0	0	0.462	0.412209	43.59	122.7	77.3	52.7	38.29	High	Peak Found	Not Found	Peak Found	Peak Found	Peak Found	1
FALSE	High	Master Protein	AT4G26010.1	Peroxidase superfamily protein	0	TRUE	3.642	6	2	2	2	310	33.8	9.94	3.6	2	0	0	1.971	0.185631	109.11	102	98	94.93	87.58	Peak Found	High	Peak Found	Peak Found	Peak Found	Peak Found	1
FALSE	High	Master Protein	AT3G12290.1	Amino acid dehydrogenase family protein	0.002	TRUE	2.819	4	1	2	1	299	31.6	8.16	1.62	1	0	0	0.01	2.66436e-17		200		73.94		High	Peak Found	High	Not Found	Not Found	Not Found	1
FALSE	High	Master Protein	AT4G29900.1	autoinhibited Ca(2+)-ATPase 10	0	TRUE	4.467	3	2	2	2	1069	116.8	6.24	1.74	2	0	0	1.117	0.801739	35.4	92.7	107.3	35.09	7.85	High	Peak Found	Not Found	Peak Found	Peak Found	Peak Found	1
FALSE	Medium	Master Protein	ATMG00160.1	cytochrome oxidase 2	0.017	TRUE	1.658	3	1	2	1	260	29.4	5.71	0	1	0	0	0.231	0.0240838	9.92	162.4	37.6	27.35		High	High	Peak Found	Peak Found	Not Found	Not Found	1
FALSE	High	Master Protein	AT3G51260.1	20S proteasome alpha subunit PAD1	0.004	TRUE	2.599	4	1	2	1	250	27.3	7.37	0	1	0	0	0.01	2.66436e-17		200		18		High	High	Not Found	Not Found	Not Found	Not Found	1
FALSE	High	Master Protein	AT5G14520.1	pescadillo-related	0.002	TRUE	3.177	3	1	2	1	590	67.9	8.66	6.26	1	0	0	0.01	2.66436e-17		200		8.42		High	High	Not Found	Not Found	Not Found	Not Found	1
FALSE	High	Master Protein	AT1G29150.1	non-ATPase subunit 9	0.001	TRUE	3.384	3	1	2	1	419	46.7	6.67	2.09	1	0	0	0.01	2.66436e-17		200		21.31		High	High	Not Found	Not Found	Not Found	Not Found	1
FALSE	High	Master Protein	AT4G23650.1	calcium-dependent protein kinase 6	0	TRUE	4.253	6	2	2	2	529	59.3	6.37	0	2	0	0	0.01	2.66436e-17		200		11.54		Peak Found	High	Not Found	Not Found	Not Found	Not Found	1
FALSE	High	Master Protein	AT5G20090.1	Uncharacterised protein family (UPF0041)	0	TRUE	3.496	11	1	2	1	110	12.4	9.25	2.47	1	0	0	100	2.66436e-17			200		28.43	Not Found	High	Not Found	High	Peak Found	Peak Found	1
FALSE	High	Master Protein	AT1G74030.1	enolase 1	0.006	TRUE	2.411	2	1	2	1	477	51.4	6.13	1.98	1	0	0	0.01	2.66436e-17		200		41.12		High	High	Not Found	Not Found	Not Found	Not Found	1
FALSE	High	Master Protein	AT1G62380.1	ACC oxidase 2	0.002	TRUE	2.787	3	1	2	1	320	36.2	5.12	1.68	1	0	0	0.01	2.66436e-17		200		1.93		High	High	Not Found	Not Found	Not Found	Not Found	1
FALSE	High	Master Protein	AT5G12370.1	exocyst complex component sec10	0.002	TRUE	2.904	1	1	2	1	825	89.6	5.36	0	1	0	0	0.197	0.00927234	7.87	167.2	32.8	7.49		High	High	Not Found	Peak Found	Not Found	Not Found	1
FALSE	High	Master Protein	AT4G12420.1	Cupredoxin superfamily protein	0	TRUE	5.416	2	1	2	1	587	65.6	9.11	6.02	1	0	0	0.01	2.66436e-17		200		9.29		High	High	Not Found	Not Found	Not Found	Not Found	1
FALSE	High	Master Protein	AT5G42190.1	E3 ubiquitin ligase SCF complex subunit SKP1/ASK1 family protein	0.01	TRUE	2.024	8	1	2	1	171	19.1	4.61	0	1	0	0	0.01	2.66436e-17		200		14.79		High	High	Not Found	Not Found	Not Found	Not Found	1
FALSE	High	Master Protein	AT4G33250.1	eukaryotic translation initiation factor 3K	0.004	TRUE	2.6	8	1	2	1	226	25.7	4.96	0	1	0	0	0.01	2.66436e-17		200		17.4		High	High	Not Found	Not Found	Not Found	Not Found	1
FALSE	Medium	Master Protein	AT5G58070.1	temperature-induced lipocalin	0.01	TRUE	1.917	5	1	2	1	186	21.4	6.35	0	1	0	0	0.01	2.66436e-17		200		39.55		High	High	Not Found	Not Found	Not Found	Not Found	1
FALSE	High	Master Protein	AT3G56460.1	GroES-like zinc-binding alcohol dehydrogenase family protein	0.01	TRUE	2.005	3	1	2	1	348	37.2	9.25	0	1	0	0	0.01	2.66436e-17		200		11.89		High	High	Not Found	Not Found	Not Found	Not Found	1
FALSE	High	Master Protein	AT3G14240.1	Subtilase family protein	0.007	TRUE	2.189	1	1	2	1	775	82.5	7.2	1.91	1	0	0	0.01	2.66436e-17		200		26.2		High	High	Not Found	Not Found	Not Found	Not Found	1
FALSE	High	Master Protein	AT1G76400.1	Ribophorin I	0.01	TRUE	1.975	2	1	2	1	614	68.6	8.47	1.8	1	0	0	0.01	2.66436e-17		200		40.04		High	High	Not Found	Not Found	Not Found	Not Found	1
FALSE	High	Master Protein	AT5G42790.1	proteasome alpha subunit F1	0	TRUE	4.773	17	2	2	2	278	30.5	5.08	0	2	0	0	0.01	2.66436e-17		200		31.11		Peak Found	High	Not Found	Not Found	Not Found	Not Found	1
FALSE	High	Master Protein	AT2G16930.2	Ribosomal protein L27 family protein	0.007	TRUE	2.212	9	1	2	1	154	16.7	10.51	1.87	1	0	0	3.12	0.0223592	33.95	51.9	148.1	34.33	40.29	Peak Found	High	Not Found	Peak Found	High	Peak Found	1
FALSE	High	Master Protein	AT4G23710.1	vacuolar ATP synthase subunit G2	0	TRUE	3.832	10	1	2	1	106	11.7	5.58	4.2	1	0	0	0.278	0.0607758	3.33	156.6	43.4	3.23		High	High	Peak Found	Not Found	Peak Found	Not Found	1
FALSE	Medium	Master Protein	AT3G55830.1	Nucleotide-diphospho-sugar transferases superfamily protein	0.018	TRUE	1.588	2	1	2	1	334	38.3	9.19	1.6	1	0	0	100	2.66436e-17			200		35.76	Not Found	Not Found	Not Found	Peak Found	High	High	1
FALSE	High	Master Protein	AT3G59350.1	Protein kinase superfamily protein	0.007	TRUE	2.207	2	1	2	1	408	45.6	8.5	1.71	1	0	0	0.01	2.66436e-17		200		16.52		High	High	Not Found	Not Found	Not Found	Not Found	1
FALSE	High	Master Protein	AT3G03270.1	Adenine nucleotide alpha hydrolases-like superfamily protein	0	TRUE	4.353	10	2	2	2	201	22.6	5.83	0	2	0	0	0.01	2.66436e-17		200				High	Not Found	Not Found	Not Found	Not Found	Not Found	1
FALSE	High	Master Protein	AT1G31850.1	S-adenosyl-L-methionine-dependent methyltransferases superfamily protein	0	TRUE	4.689	5	2	2	1	603	68.8	8.75	0	2	0	0	0.685	0.849859	59.86	118.7	81.3		74.31	Not Found	Not Found	Peak Found	High	Peak Found	Peak Found	1
FALSE	High	Master Protein	AT5G61970.1	signal recognition particle-related / SRP-related	0	TRUE	3.705	7	2	2	2	605	68.8	8.84	0	2	0	0	0.01	2.66436e-17		200		4.41		Peak Found	High	Not Found	Not Found	Not Found	Not Found	1
FALSE	High	Master Protein	AT3G51160.1	NAD(P)-binding Rossmann-fold superfamily protein	0.002	TRUE	2.843	4	1	2	1	373	41.9	6.11	0	1	0	0	0.01	2.66436e-17		200		22.85		High	High	Not Found	Not Found	Not Found	Not Found	1
FALSE	High	Master Protein	AT2G04160.1	Subtilisin-like serine endopeptidase family protein	0.006	TRUE	2.426	2	1	2	1	772	82.8	9.39	0	1	0	0	0.01	2.66436e-17		200		12.11		High	High	Not Found	Not Found	Not Found	Not Found	1
FALSE	High	Master Protein	AT4G23850.1	AMP-dependent synthetase and ligase family protein	0.006	TRUE	2.5	3	1	2	1	666	74.5	5.87	2.68	1	0	0	0.01	2.66436e-17		200		9.09		High	High	Not Found	Not Found	Not Found	Not Found	1
FALSE	High	Master Protein	AT5G03290.1	isocitrate dehydrogenase V	0.002	TRUE	3.105	9	2	2	2	374	40.6	6.79	0	2	0	0	0.01	2.66436e-17		200		91.76		High	High	Not Found	Not Found	Not Found	Not Found	1
FALSE	High	Master Protein	AT5G64420.1	DNA polymerase V family	0.01	TRUE	1.976	1	1	2	1	1306	146	5.35	0	1	0	0	0.01	2.66436e-17		200		30.16		High	High	Not Found	Not Found	Not Found	Not Found	1
FALSE	High	Master Protein	AT4G17270.1	Mo25 family protein	0.002	TRUE	2.86	3	1	2	1	343	39.6	8.28	0	1	0	0	0.01	2.66436e-17		200		52.25		High	High	Not Found	Not Found	Not Found	Not Found	1
FALSE	High	Master Protein	AT1G77120.1	alcohol dehydrogenase 1	0	TRUE	4.509	8	2	2	2	379	41.2	6.24	0	2	0	0	0.01	2.66436e-17		200		33.97		High	Peak Found	Not Found	Not Found	Not Found	Not Found	1
FALSE	High	Master Protein	AT1G13930.1	Involved in response to salt stress. Knockout mutants are hypersensitive to salt stress.	0	TRUE	3.898	22	1	2	1	155	16.2	4.92	0	1	0	0	0.01	2.66436e-17		200		9.81		High	High	Not Found	Not Found	Not Found	Not Found	1
FALSE	High	Master Protein	AT4G02480.1	AAA-type ATPase family protein	0	TRUE	3.553	2	1	2	1	1265	136.4	5.96	2.12	1	0	0	0.01	2.66436e-17		200		32.91		High	High	Not Found	Not Found	Not Found	Not Found	1
FALSE	High	Master Protein	AT1G60770.1	Tetratricopeptide repeat (TPR)-like superfamily protein	0	TRUE	3.679	3	1	2	1	491	55.9	8.85	4.04	1	0	0	0.01	2.66436e-17		200		28.64		High	High	Not Found	Not Found	Not Found	Not Found	1
FALSE	High	Master Protein	AT4G39980.1	3-deoxy-D-arabino-heptulosonate 7-phosphate synthase 1	0	TRUE	4.626	4	2	2	1	525	57.9	8.06	1.69	2	0	0	2.115	0.143293	21.9	64.2	135.8		15.68	Not Found	Not Found	Peak Found	High	Peak Found	Peak Found	1
FALSE	High	Master Protein	AT4G27520.1	early nodulin-like protein 2	0	TRUE	4.289	3	1	2	1	349	35	9.32	5.72	1	0	0	0.01	2.66436e-17		200		32		High	High	Not Found	Not Found	Not Found	Not Found	1
FALSE	High	Master Protein	AT5G42570.1	B-cell receptor-associated 31-like	0.002	TRUE	3.211	5	1	2	1	218	24.5	9.32	1.87	1	0	0	100	2.66436e-17			200		50.87	Not Found	Not Found	Not Found	High	High	Peak Found	1
FALSE	High	Master Protein	AT1G29250.1	Alba DNA/RNA-binding protein	0.006	TRUE	2.52	5	1	2	1	130	14.6	5.36	0	1	0	0	0.01	2.66436e-17		200		5.09		High	High	Not Found	Not Found	Not Found	Not Found	1
FALSE	Medium	Master Protein	AT2G13360.1	alanine:glyoxylate aminotransferase	0.021	TRUE	1.527	2	1	1	1	401	44.2	7.83	0	1	0	0	1.051	0.842433	67.77	97.5	102.5	52.11		High	Peak Found	Peak Found	Not Found	Not Found	Peak Found	1
FALSE	High	Master Protein	AT5G67630.1	P-loop containing nucleoside triphosphate hydrolases superfamily protein	0.004	TRUE	2.751	3	1	1	1	469	52.1	5.55	0	1	0	0	0.01	2.66436e-17		200		42.11		Peak Found	High	Not Found	Not Found	Not Found	Not Found	1
FALSE	High	Master Protein	AT3G62700.1	multidrug resistance-associated protein 10	0.004	TRUE	2.609	1	1	1	1	1539	172	8.54	0	1	0	0								High	Not Found	Not Found	Not Found	Not Found	Not Found	1
FALSE	High	Master Protein	AT3G17020.1	Adenine nucleotide alpha hydrolases-like superfamily protein	0.007	TRUE	2.256	11	1	1	1	163	17.8	6.92	0	1	0	0	0.01	2.66436e-17		200		23.19		Peak Found	High	Not Found	Not Found	Not Found	Not Found	1
FALSE	Medium	Master Protein	AT2G43100.1	isopropylmalate isomerase 2	0.012	TRUE	1.851	6	1	1	1	256	27	6.11	0	1	0	0	0.01	2.66436e-17		200		11.64		Peak Found	High	Not Found	Not Found	Not Found	Not Found	1
FALSE	High	Master Protein	AT1G03870.1	FASCICLIN-like arabinoogalactan 9	0	TRUE	3.66	6	1	1	1	247	26.1	8.88	2.18	1	0	0	0.01	2.66436e-17		200		20.36		Peak Found	High	Not Found	Not Found	Not Found	Not Found	1
FALSE	Medium	Master Protein	AT4G32460.1	Protein of unknown function, DUF642	0.016	TRUE	1.769	4	1	1	1	365	39.8	8.06	0	1	0	0	0.01	2.66436e-17		200		36.75		High	Peak Found	Not Found	Not Found	Not Found	Not Found	1
FALSE	High	Master Protein	AT4G23100.1	glutamate-cysteine ligase	0	TRUE	3.968	2	1	1	1	522	58.5	6.57	2.4	1	0	0	0.01	2.66436e-17		200		27.97		High	Peak Found	Not Found	Not Found	Not Found	Not Found	1
FALSE	High	Master Protein	AT1G09780.1	Phosphoglycerate mutase, 2,3-bisphosphoglycerate-independent	0.006	TRUE	2.469	2	1	1	1	557	60.5	5.53	0	1	0	0	0.01	2.66436e-17		200		7.65		High	Peak Found	Not Found	Not Found	Not Found	Not Found	1
FALSE	Medium	Master Protein	AT5G52520.1	Class II aaRS and biotin synthetases superfamily protein	0.024	TRUE	1.433	2	1	1	1	543	60.7	7.02	0	1	0	0	0.01	2.66436e-17		200		18.21		Peak Found	High	Not Found	Not Found	Not Found	Not Found	1
FALSE	Medium	Master Protein	AT4G23630.1	VIRB2-interacting protein 1	0.027	TRUE	1.383	3	1	1	1	275	30.5	8.29	1.7	1	0	0	2.416	0.0801741	10.15	58.5	141.5	12.86		Peak Found	Peak Found	Peak Found	High	Not Found	Not Found	1
FALSE	Medium	Master Protein	AT3G20820.1	Leucine-rich repeat (LRR) family protein	0.016	TRUE	1.71	4	1	1	1	365	39.8	8.41	0	1	0	0								Not Found	High	Not Found	Not Found	Not Found	Not Found	1
FALSE	Medium	Master Protein	AT5G51750.1	subtilase 1.3	0.011	TRUE	1.884	1	1	1	1	780	84.9	9.33	0	1	0	0	0.01	2.66436e-17		200		27.79		Peak Found	High	Not Found	Not Found	Not Found	Not Found	1
FALSE	Medium	Master Protein	AT5G41770.1	crooked neck protein, putative / cell cycle protein, putative	0.01	TRUE	1.953	2	1	1	1	705	84.5	6.06	0	1	0	0	0.01	2.66436e-17		200				Not Found	High	Not Found	Not Found	Not Found	Not Found	1
FALSE	Medium	Master Protein	AT4G01535.1	unknown protein; FUNCTIONS IN: molecular_function unknown; INVOLVED IN: biological_process unknown; LOCATED IN: endomembrane system; Has 30201 Blast hits to 17322 proteins in 780 species: Archae - 12; Bacteria - 1396; Metazoa - 17338; Fungi - 3422; Plants - 5037; Viruses - 0; Other Eukaryotes - 2996 (source: NCBI BLink).	0.027	TRUE	1.374	15	1	1	1	137	15.4	5.87	0	1	0	0	0.01	2.66436e-17		200				High	Not Found	Not Found	Not Found	Not Found	Not Found	1
FALSE	High	Master Protein	AT2G03680.1	spiral1	0	TRUE	5.295	14	1	1	1	119	11.9	8.16	2.5	1	0	0	0.01	2.66436e-17		200		3.16		High	Peak Found	Not Found	Not Found	Not Found	Not Found	1
FALSE	Medium	Master Protein	AT3G06860.1	multifunctional protein 2	0.01	TRUE	1.95	1	1	1	1	725	78.8	9.17	0	1	0	0	0.01	2.66436e-17		200		4.53		High	Peak Found	Not Found	Not Found	Not Found	Not Found	1
FALSE	Medium	Master Protein	AT4G14880.1	O-acetylserine (thiol) lyase (OAS-TL) isoform A1	0.012	TRUE	1.846	7	1	1	1	322	33.8	6.14	0	1	0	0	0.01	2.66436e-17		200		22.07		High	Peak Found	Not Found	Not Found	Not Found	Not Found	1
FALSE	Medium	Master Protein	AT4G21065.1	Tetratricopeptide repeat (TPR)-like superfamily protein	0.01	TRUE	1.903	2	1	1	1	595	67.1	7.93	0	1	0	0	0.757	0.92692	36.95	114.2	85.8	25.74	30.17	Peak Found	High	Peak Found	Peak Found	Peak Found	Peak Found	1
FALSE	Medium	Master Protein	AT4G02290.1	glycosyl hydrolase 9B13	0.018	TRUE	1.587	2	1	1	1	516	57.3	8.98	0	1	0	0	0.01	2.66436e-17		200		1.4		Peak Found	High	Not Found	Not Found	Not Found	Not Found	1
FALSE	Medium	Master Protein	AT5G11040.1	TRS120	0.021	TRUE	1.537	1	1	1	1	1186	129.5	6.27	0	1	0	0	3.771	0.00719004	122.13	58.1	141.9	118.37	72.68	Peak Found	Not Found	Peak Found	High	Peak Found	Peak Found	1
FALSE	High	Master Protein	AT5G04420.1	Galactose oxidase/kelch repeat superfamily protein	0.006	TRUE	2.474	2	1	1	1	514	56.6	6.01	1.76	1	0	0	0.01	2.66436e-17		200		27.79		Peak Found	High	Not Found	Not Found	Not Found	Not Found	1
FALSE	High	Master Protein	AT5G64370.1	beta-ureidopropionase	0.002	TRUE	2.806	6	1	1	1	408	45.5	6.35	2.26	1	0	0	0.01	2.66436e-17		200		91.71		Peak Found	High	Not Found	Not Found	Not Found	Not Found	1
FALSE	Medium	Master Protein	AT2G45820.1	Remorin family protein	0.017	TRUE	1.607	14	1	1	1	190	21	8.54	0	1	0	0	0.01	2.66436e-17		200				Not Found	Not Found	High	Not Found	Not Found	Not Found	1
FALSE	High	Master Protein	AT1G27930.1	Protein of unknown function (DUF579)	0.002	TRUE	3.208	4	1	1	1	289	32.3	9.11	2.06	1	0	0	100	2.66436e-17			200			Not Found	Not Found	Not Found	Not Found	High	Not Found	1
FALSE	Medium	Master Protein	AT1G65130.1	Ubiquitin carboxyl-terminal hydrolase-related protein	0.017	TRUE	1.637	1	1	1	1	1079	123.8	5.88	1.72	1	0	0	0.709	0.878537	25.38	117	83	18.67	31.91	Peak Found	Peak Found	Peak Found	Peak Found	High	Peak Found	1
FALSE	High	Master Protein	AT3G48140.1	B12D protein	0.002	TRUE	3.194	15	1	1	1	88	10	9.45	2.22	1	0	0	1.441	0.489337	20.63	85.2	114.8	10.58	33.14	Peak Found	Peak Found	Not Found	High	Peak Found	Peak Found	1
FALSE	High	Master Protein	AT3G05280.1	Integral membrane Yip1 family protein	0.005	TRUE	2.549	7	1	1	1	281	30.7	7.44	0	1	0	0	0.01	2.66436e-17		200		8.79		Peak Found	High	Not Found	Not Found	Not Found	Not Found	1
FALSE	High	Master Protein	AT5G54440.1	CLUB	0	TRUE	4.263	2	1	1	1	1259	140.6	6.19	2.32	1	0	0	100	2.66436e-17			200		91.72	Not Found	Not Found	Not Found	High	Peak Found	Peak Found	1
FALSE	Medium	Master Protein	AT4G02510.1	translocon at the outer envelope membrane of chloroplasts 159	0.019	TRUE	1.56	1	1	1	1	1503	160.7	4.55	0	1	0	0	100	2.66436e-17			200		64.99	Not Found	Not Found	Not Found	High	Peak Found	Peak Found	1
FALSE	Medium	Master Protein	AT3G63080.1	glutathione peroxidase 5	0.012	TRUE	1.865	6	1	1	1	173	19.3	9.22	1.62	1	0	0	0.835	0.997116	8.72	109	91	8.3		Peak Found	High	Not Found	Not Found	Peak Found	Not Found	1
FALSE	High	Master Protein	AT2G26250.1	3-ketoacyl-CoA synthase 10	0	TRUE	3.597	3	1	1	1	550	61.9	9.01	2.1	1	0	0								Not Found	Not Found	Not Found	High	Not Found	Not Found	1
FALSE	High	Master Protein	AT5G39570.1	FUNCTIONS IN: molecular_function unknown; INVOLVED IN: biological_process unknown; LOCATED IN: cytosol, nucleus; EXPRESSED IN: 25 plant structures; EXPRESSED DURING: 14 growth stages; BEST Arabidopsis thaliana protein match is: glycine-rich protein (TAIR:AT3G29075.1); Has 30201 Blast hits to 17322 proteins in 780 species: Archae - 12; Bacteria - 1396; Metazoa - 17338; Fungi - 3422; Plants - 5037;…	0	TRUE	4.328	5	1	1	1	381	43.5	4.78	2.34	1	0	0	0.01	2.66436e-17		200		40.45		Peak Found	High	Not Found	Not Found	Not Found	Not Found	1
FALSE	High	Master Protein	AT2G29580.1	CCCH-type zinc fingerfamily protein with RNA-binding domain	0.006	TRUE	2.421	2	1	1	1	483	54.2	7.37	0	1	0	0	2.889	0.0334773	34.91	56.4	143.6	18.87	47.34	Peak Found	High	Not Found	Peak Found	Peak Found	Peak Found	1
FALSE	High	Master Protein	AT5G04280.1	RNA-binding (RRM/RBD/RNP motifs) family protein with retrovirus zinc finger-like domain	0.007	TRUE	2.28	3	1	1	1	310	33.5	9	0	1	0	0	0.01	2.66436e-17		200		31.76		Peak Found	High	Peak Found	Not Found	Not Found	Not Found	1
FALSE	High	Master Protein	AT5G08280.1	hydroxymethylbilane synthase	0.007	TRUE	2.279	3	1	1	1	382	41	8.47	0	1	0	0	0.968	0.904535	67.74	120.2	79.8	37.76	58.12	High	Peak Found	Peak Found	Peak Found	Peak Found	Peak Found	1
FALSE	High	Master Protein	AT5G59950.5	RNA-binding (RRM/RBD/RNP motifs) family protein	0.006	TRUE	2.419	4	1	1	1	245	25.8	9.83	1.76	1	0	0	1.736	0.289763	0	73.1	126.9			Not Found	High	Not Found	Peak Found	Not Found	Not Found	1
FALSE	High	Master Protein	AT3G46740.1	translocon at the outer envelope membrane of chloroplasts 75-III	0.004	TRUE	2.682	2	1	1	1	818	89.1	8.79	0	1	0	0	5.214	0.000774136	15.45	32.2	167.8		23.84	Not Found	Peak Found	Not Found	High	Peak Found	Peak Found	1
FALSE	High	Master Protein	AT1G62850.2	Class I peptide chain release factor	0.006	TRUE	2.1	8	1	1	1	236	26.1	10.02	1.62	1	0	0	0.01	2.66436e-17		200		67.38		Peak Found	High	Not Found	Not Found	Not Found	Not Found	1
FALSE	Medium	Master Protein	AT1G01320.1	Tetratricopeptide repeat (TPR)-like superfamily protein	0.028	TRUE	1.353	1	1	1	1	1797	198.7	6.33	0	1	0	0	0.386	0.235729	100	144.3	55.7	7.99	82.16	High	Peak Found	Not Found	Peak Found	Peak Found	Not Found	1
FALSE	High	Master Protein	AT1G18450.1	actin-related protein 4	0	TRUE	4.567	4	1	1	1	441	48.9	5.35	2.36	1	0	0	0.01	2.66436e-17		200		17.17		High	Peak Found	Not Found	Not Found	Not Found	Not Found	1
FALSE	High	Master Protein	AT1G11310.1	Seven transmembrane MLO family protein	0.002	TRUE	3.199	2	1	1	1	573	65.5	9.36	1.65	1	0	0	100	2.66436e-17			200		25.56	Not Found	Not Found	Not Found	High	Not Found	Peak Found	1
FALSE	High	Master Protein	AT3G06810.1	acyl-CoA dehydrogenase-related	0.002	TRUE	3.166	2	1	1	1	824	91.7	8.32	0	1	0	0	0.01	2.66436e-17		200		12.75		Peak Found	High	Not Found	Not Found	Not Found	Not Found	1
FALSE	High	Master Protein	AT4G36750.1	Quinone reductase family protein	0.002	TRUE	2.96	6	1	1	1	273	28.7	5.34	1.67	1	0	0	0.01	2.66436e-17		200		57.9		High	Peak Found	Not Found	Not Found	Not Found	Not Found	1
FALSE	High	Master Protein	AT2G38360.1	prenylated RAB acceptor 1.B4	0.007	TRUE	2.296	7	1	1	1	220	23.7	7.88	0	1	0	0	0.247	0.0340343	23	160.4	39.6	21.68		Peak Found	High	Not Found	Peak Found	Not Found	Not Found	1
FALSE	High	Master Protein	AT1G56340.1	calreticulin 1a	0.007	TRUE	2.146	3	1	1	1	425	48.5	4.6	1.63	1	0	0								Not Found	Not Found	Not Found	High	Not Found	Not Found	1
FALSE	High	Master Protein	AT2G34970.1	Trimeric LpxA-like enzyme	0.001	TRUE	3.283	2	1	1	1	730	81.8	4.68	2.08	1	0	0								Not Found	Not Found	Not Found	High	Not Found	Not Found	1
FALSE	High	Master Protein	AT1G06000.1	UDP-Glycosyltransferase superfamily protein	0.005	TRUE	2.576	5	1	1	1	435	48.1	6.18	0	1	0	0	0.01	2.66436e-17		200		18.31		High	Peak Found	Not Found	Not Found	Not Found	Not Found	1
FALSE	Medium	Master Protein	AT3G52400.1	syntaxin of plants 122	0.01	TRUE	1.951	4	1	1	1	341	37.8	8.38	0	1	0	0	1.185	0.732467	59.67	91.5	108.5	44.58	68.88	High	Peak Found	Not Found	Not Found	Peak Found	Peak Found	1
FALSE	Medium	Master Protein	AT5G55920.1	S-adenosyl-L-methionine-dependent methyltransferases superfamily protein	0.01	TRUE	1.915	1	1	1	1	682	76.7	5.11	0	1	0	0	0.01	2.66436e-17		200		12.63		Peak Found	High	Not Found	Not Found	Not Found	Not Found	1
FALSE	High	Master Protein	ATMG00080.1	ribosomal protein L16	0.002	TRUE	2.872	8	1	1	1	179	20	10.76	0	1	0	0	1.527	0.423445	6.9	79.2	120.8		44.57	Not Found	Not Found	Peak Found	High	Peak Found	Peak Found	1
FALSE	High	Master Protein	AT2G24180.1	cytochrome p450 71b6	0.007	TRUE	2.213	2	1	1	1	503	57	7.85	0	1	0	0	6.208	0.000194662	14.86	27.7	172.3		14.1	Not Found	Not Found	Peak Found	High	Not Found	Peak Found	1
FALSE	High	Master Protein	AT1G25490.1	ARM repeat superfamily protein	0.006	TRUE	2.097	2	1	1	1	588	65.5	5.07	0	1	0	0	0.01	2.66436e-17		200		1.75		High	Peak Found	Not Found	Not Found	Not Found	Not Found	1
FALSE	High	Master Protein	AT1G21080.3	DNAJ heat shock N-terminal domain-containing protein	0.009	TRUE	2.054	3	1	1	1	400	44.9	5.92	1.92	1	0	0	0.01	2.66436e-17		200		18.69		High	Peak Found	Not Found	Not Found	Not Found	Not Found	1
FALSE	High	Master Protein	AT2G41100.1	Calcium-binding EF hand family protein	0.006	TRUE	2.499	3	1	1	1	324	36.8	5.05	0	1	0	0	1.951	0.192089	35.21	71	129	33.2	25.54	High	Peak Found	Peak Found	Peak Found	Peak Found	Not Found	1
FALSE	High	Master Protein	AT1G16210.1	unknown protein; CONTAINS InterPro DOMAIN/s: Protein of unknown function DUF1014 (InterPro:IPR010422); Has 16107 Blast hits to 8386 proteins in 1107 species: Archae - 26; Bacteria - 3370; Metazoa - 4013; Fungi - 1516; Plants - 526; Viruses - 120; Other Eukaryotes - 6536 (source: NCBI BLink).	0.007	TRUE	2.362	3	1	1	1	234	26.8	9.23	2.19	1	0	0	100	2.66436e-17			200		16.07	Not Found	Not Found	Not Found	Peak Found	High	Not Found	1
FALSE	High	Master Protein	AT3G02200.2	Proteasome component (PCI) domain protein	0	TRUE	6.027	5	1	1	1	417	46.8	5.12	3.58	1	0	0	0.01	2.66436e-17		200		4.91		Peak Found	High	Not Found	Not Found	Not Found	Not Found	1
FALSE	High	Master Protein	AT5G37450.1	Leucine-rich repeat protein kinase family protein	0.007	TRUE	2.211	1	1	1	1	935	103.5	7.18	0	1	0	0	0.01	2.66436e-17		200		51.05		Peak Found	High	Not Found	Not Found	Not Found	Not Found	1
FALSE	High	Master Protein	AT1G20450.1	Dehydrin family protein	0.006	TRUE	2.517	10	1	1	1	260	29.5	5.17	0	1	0	0	0.01	2.66436e-17		200		40.47		Peak Found	High	Not Found	Not Found	Not Found	Not Found	1
FALSE	Medium	Master Protein	AT4G18480.1	P-loop containing nucleoside triphosphate hydrolases superfamily protein	0.03	TRUE	1.334	2	1	1	1	424	46.2	6.47	0	1	0	0	0.646	0.808387	34.69	122.7	77.3	26.82	40.94	Peak Found	High	Not Found	Peak Found	Peak Found	Peak Found	1
FALSE	High	Master Protein	AT3G09980.1	Family of unknown function (DUF662)	0.002	TRUE	2.908	5	1	1	1	178	20.6	8.27	1.69	1	0	0	0.348	0.163188	23.17	142.8	57.2	25.04	16.47	Peak Found	High	Not Found	Peak Found	Peak Found	Peak Found	1
FALSE	Medium	Master Protein	AT4G27690.1	vacuolar protein sorting 26B	0.021	TRUE	1.535	3	1	1	1	303	35.2	7.47	1.86	1	0	0	100	2.66436e-17			200		93.5	Not Found	Not Found	Not Found	High	Peak Found	Not Found	1
FALSE	High	Master Protein	AT5G43060.1	Granulin repeat cysteine protease family protein	0.004	TRUE	2.687	3	1	1	1	463	51.2	6.21	0	1	0	0	0.01	2.66436e-17		200		7.21		High	Peak Found	Not Found	Not Found	Not Found	Not Found	1
FALSE	Medium	Master Protein	AT1G10200.1	GATA type zinc finger transcription factor family protein	0.017	TRUE	1.641	8	1	1	1	190	21	8.84	0	1	0	0								Not Found	High	Not Found	Not Found	Not Found	Not Found	1
FALSE	High	Master Protein	AT1G18070.3	Translation elongation factor EF1A/initiation factor IF2gamma family protein	0.007	TRUE	2.353	2	1	1	1	543	60.5	5.31	0	1	0	0	0.01	2.66436e-17		200		2.33		High	Peak Found	Not Found	Not Found	Not Found	Not Found	1
FALSE	High	Master Protein	AT5G42090.1	Lung seven transmembrane receptor family protein	0.001	TRUE	3.346	4	1	1	1	439	50.2	5.95	2.26	1	0	0	1.123	0.794535	1.16	94.2	105.8		1.1	Not Found	Not Found	Peak Found	Peak Found	High	Not Found	1
FALSE	Medium	Master Protein	AT3G03920.1	H/ACA ribonucleoprotein complex, subunit Gar1/Naf1 protein	0.028	TRUE	1.365	6	1	1	1	202	21	11.41	2.12	1	0	0	0.01	2.66436e-17		200		19.39		High	Peak Found	Not Found	Not Found	Not Found	Not Found	1
FALSE	Medium	Master Protein	AT2G21600.1	endoplasmatic reticulum retrieval protein 1B	0.016	TRUE	1.71	5	1	1	1	195	22.4	9.38	1.96	1	0	0	0.01	2.66436e-17		200		34.56		High	Peak Found	Peak Found	Not Found	Not Found	Not Found	1
FALSE	High	Master Protein	AT5G07220.1	BCL-2-associated athanogene 3	0.002	TRUE	2.806	5	1	1	1	303	34.2	9.23	2.03	1	0	0	100	2.66436e-17			200			Not Found	Not Found	Not Found	Not Found	High	Not Found	1
FALSE	Medium	Master Protein	AT2G37040.1	PHE ammonia lyase 1	0.018	TRUE	1.592	2	1	1	1	725	78.7	6.3	0	1	0	0	0.01	2.66436e-17		200		12.1		High	Peak Found	Not Found	Not Found	Not Found	Not Found	1
FALSE	Medium	Master Protein	AT1G28200.1	FH interacting protein 1	0.016	TRUE	1.736	4	1	1	1	259	27.9	6.64	0	1	0	0	0.01	2.66436e-17		200		45.9		Peak Found	High	Peak Found	Not Found	Not Found	Not Found	1
FALSE	High	Master Protein	AT5G55220.1	trigger factor type chaperone family protein	0.009	TRUE	2.052	2	1	1	1	547	61.7	5.33	0	1	0	0	0.01	2.66436e-17		200		33.64		Peak Found	High	Not Found	Not Found	Not Found	Not Found	1
FALSE	Medium	Master Protein	AT2G42580.1	tetratricopetide-repeat thioredoxin-like 3	0.018	TRUE	1.583	2	1	1	1	691	75.4	8.78	0	1	0	0	0.835	0.997116	93.73	109	91	62.15	81.33	Peak Found	Peak Found	Peak Found	Peak Found	Peak Found	High	1
FALSE	Medium	Master Protein	AT3G50764.1	unknown protein; Has 30201 Blast hits to 17322 proteins in 780 species: Archae - 12; Bacteria - 1396; Metazoa - 17338; Fungi - 3422; Plants - 5037; Viruses - 0; Other Eukaryotes - 2996 (source: NCBI BLink).	0.011	TRUE	1.871	41	1	1	1	46	5.4	11.65	2.78	1	0	0	100	2.66436e-17	3.4	1.4	198.6		20.19	Not Found	Peak Found	Not Found	Peak Found	High	Peak Found	1
FALSE	High	Master Protein	AT4G17040.1	CLP protease R subunit 4	0.006	TRUE	2.092	4	1	1	1	305	33.4	9.31	0	1	0	0	0.01	2.66436e-17		200		6.93		Peak Found	High	Not Found	Not Found	Not Found	Not Found	1
FALSE	Medium	Master Protein	AT1G74470.1	Pyridine nucleotide-disulphide oxidoreductase family protein	0.023	TRUE	1.447	3	1	1	1	467	51.8	8.91	0	1	0	0	0.01	2.66436e-17		200		30.79		High	Peak Found	Not Found	Not Found	Not Found	Not Found	1
FALSE	High	Master Protein	AT5G64040.2	photosystem I reaction center subunit PSI-N, chloroplast, putative / PSI-N, putative (PSAN)	0.005	TRUE	2.556	6	1	1	1	181	19.3	9.32	1.73	1	0	0	11.217	7.76695e-07	106.45	16.4	183.6		82.48	Peak Found	Not Found	Not Found	Not Found	High	Peak Found	1
FALSE	High	Master Protein	AT1G08450.1	calreticulin 3	0.005	TRUE	2.527	6	1	1	1	424	49.8	6.13	0	1	0	0	0.01	2.66436e-17		200		38.68		Peak Found	High	Not Found	Not Found	Not Found	Not Found	1
FALSE	High	Master Protein	AT3G21140.1	Pyridoxamine 5'-phosphate oxidase family protein	0.007	TRUE	2.138	5	1	1	1	387	42.8	6.93	0	1	0	0								Not Found	High	Not Found	Not Found	Not Found	Not Found	1
FALSE	High	Master Protein	AT4G31500.1	cytochrome P450, family 83, subfamily B, polypeptide 1	0.002	TRUE	3.048	2	1	1	1	499	56.8	8.37	2.3	1	0	0	100	2.66436e-17			200			Not Found	Not Found	Not Found	High	Not Found	Not Found	1
FALSE	High	Master Protein	AT3G51140.1	Protein of unknown function (DUF3353)	0.001	TRUE	3.356	4	1	1	1	278	31.5	10.67	1.98	1	0	0	100	2.66436e-17			200			Not Found	Not Found	Not Found	High	Not Found	Not Found	1
FALSE	High	Master Protein	AT1G30450.1	cation-chloride co-transporter 1	0.007	TRUE	2.392	1	1	1	1	975	106.6	6.49	1.66	1	0	0	100	2.66436e-17			200		45.13	Not Found	Not Found	Not Found	High	Peak Found	Peak Found	1
FALSE	High	Master Protein	AT1G44575.1	Chlorophyll A-B binding family protein	0.007	TRUE	2.175	4	1	1	1	265	28	9.26	0	1	0	0	0.01	2.66436e-17		200				High	Not Found	Not Found	Not Found	Not Found	Not Found	1
FALSE	Medium	Master Protein	AT4G14710.5	RmlC-like cupins superfamily protein	0.016	TRUE	1.71	7	1	1	1	201	23.6	5.12	0	1	0	0	0.01	2.66436e-17		200		38.08		High	Peak Found	Not Found	Not Found	Not Found	Not Found	1
FALSE	High	Master Protein	AT2G38230.1	pyridoxine biosynthesis 1.1	0.002	TRUE	2.947	5	1	1	1	309	32.8	6	1.8	1	0	0	0.01	2.66436e-17		200		40.18		High	Peak Found	Not Found	Not Found	Not Found	Not Found	1
FALSE	Medium	Master Protein	AT5G09650.1	pyrophosphorylase 6	0.021	TRUE	1.525	4	1	1	1	300	33.4	6.01	0	1	0	0								Not Found	High	Not Found	Not Found	Not Found	Not Found	1
FALSE	High	Master Protein	AT1G06760.1	winged-helix DNA-binding transcription factor family protein	0.005	TRUE	2.556	4	1	1	1	274	28.9	10.77	1.83	1	0	0	0.849	0.997175	71.98	108.2	91.8	19.24	68.33	High	Peak Found	Peak Found	Peak Found	Peak Found	Peak Found	1
FALSE	High	Master Protein	AT1G77180.1	chromatin protein family	0.007	TRUE	2.225	2	1	1	1	613	69.4	9.17	0	1	0	0	0.01	2.66436e-17		200		16.44		Peak Found	High	Not Found	Not Found	Not Found	Not Found	1
FALSE	Medium	Master Protein	AT3G55590.1	Glucose-1-phosphate adenylyltransferase family protein	0.016	TRUE	1.715	3	1	1	1	364	39.8	6.01	0	1	0	0	0.01	2.66436e-17		200		11.74		Peak Found	High	Not Found	Not Found	Not Found	Not Found	1
FALSE	High	Master Protein	AT3G08030.1	Protein of unknown function, DUF642	0	TRUE	3.593	3	1	1	1	365	39	7.56	2.33	1	0	0	0.01	2.66436e-17		200				High	Not Found	Not Found	Not Found	Not Found	Not Found	1
FALSE	Medium	Master Protein	ATCG00580.1	photosystem II reaction center protein E	0.016	TRUE	1.738	11	1	1	1	83	9.4	4.94	1.75	1	0	0	100	2.66436e-17			200		41.26	Not Found	Not Found	Not Found	Not Found	High	Peak Found	1
FALSE	High	Master Protein	AT5G64290.1	dicarboxylate transport 2.1	0.01	TRUE	1.994	2	1	1	1	563	60	9.25	0	1	0	0	0.01	2.66436e-17		200		41.51		High	Peak Found	Not Found	Not Found	Not Found	Not Found	1
FALSE	High	Master Protein	AT5G37720.1	ALWAYS EARLY 4	0.001	TRUE	3.252	6	1	1	1	288	30.4	11.59	1.77	1	0	0								Not Found	Not Found	Not Found	High	Not Found	Not Found	1
FALSE	Medium	Master Protein	AT3G58140.1	phenylalanyl-tRNA synthetase class IIc family protein	0.024	TRUE	1.399	3	1	1	1	429	49.2	6.4	1.6	1	0	0	0.106	0.000104478	40.97	180.8	19.2	37.67		High	Peak Found	Not Found	Peak Found	Not Found	Not Found	1
FALSE	High	Master Protein	AT3G01130.1	unknown protein; FUNCTIONS IN: molecular_function unknown; INVOLVED IN: biological_process unknown; LOCATED IN: endomembrane system; EXPRESSED IN: male gametophyte, pollen tube; EXPRESSED DURING: M germinated pollen stage; BEST Arabidopsis thaliana protein match is: unknown protein (TAIR:AT5G15320.1); Has 64 Blast hits to 64 proteins in 11 species: Archae - 0; Bacteria - 0; Metazoa - 0; Fungi - 0…	0.002	TRUE	3.062	26	1	1	1	53	5.5	10.3	1.98	1	0	0	100	2.66436e-17			200		91.57	Not Found	Not Found	Not Found	Peak Found	High	Peak Found	1
FALSE	High	Master Protein	AT4G39330.1	cinnamyl alcohol dehydrogenase 9	0.009	TRUE	2.043	6	1	1	1	360	38.9	6.68	0	1	0	0	0.01	2.66436e-17		200		45.18		High	Peak Found	Not Found	Not Found	Not Found	Not Found	1
FALSE	High	Master Protein	AT3G63190.1	ribosome recycling factor, chloroplast precursor	0	TRUE	3.884	7	1	1	1	275	30.4	9.44	1.93	1	0	0	0.01	2.66436e-17		200				Not Found	High	Not Found	Not Found	Not Found	Not Found	1
FALSE	High	Master Protein	AT4G30260.1	Integral membrane Yip1 family protein	0.006	TRUE	2.469	9	1	1	1	280	30.2	7.96	0	1	0	0	100	2.66436e-17			200		27.51	Not Found	Not Found	Not Found	High	Peak Found	Peak Found	1
FALSE	High	Master Protein	AT1G29470.1	S-adenosyl-L-methionine-dependent methyltransferases superfamily protein	0.006	TRUE	2.426	2	1	1	1	770	87.1	5.24	0	1	0	0								Not Found	Not Found	Not Found	High	Not Found	Not Found	1
FALSE	Medium	Master Protein	AT1G64520.1	regulatory particle non-ATPase 12A	0.016	TRUE	1.781	3	1	1	1	267	30.7	4.91	1.73	1	0	0	0.01	2.66436e-17		200		29.4		Peak Found	High	Not Found	Not Found	Not Found	Not Found	1
FALSE	High	Master Protein	AT2G01720.1	Ribophorin I	0.002	TRUE	2.951	3	1	1	1	464	52.2	8.34	2.24	1	0	0	0.326	0.12592	21.91	150.8	49.2		31.27	Not Found	Not Found	Peak Found	High	Peak Found	Peak Found	1
FALSE	Medium	Master Protein	AT3G02900.1	unknown protein; FUNCTIONS IN: molecular_function unknown; INVOLVED IN: biological_process unknown; LOCATED IN: chloroplast; EXPRESSED IN: 22 plant structures; EXPRESSED DURING: 13 growth stages; BEST Arabidopsis thaliana protein match is: unknown protein (TAIR:AT5G16660.1); Has 80 Blast hits to 80 proteins in 21 species: Archae - 0; Bacteria - 4; Metazoa - 0; Fungi - 0; Plants - 76; Viruses - 0;…	0.012	TRUE	1.841	7	1	1	1	162	17.3	9.52	0	1	0	0	0.01	2.66436e-17		200		1.38		High	Peak Found	Not Found	Not Found	Not Found	Not Found	1
FALSE	High	Master Protein	AT1G18210.1	Calcium-binding EF-hand family protein	0.007	TRUE	2.226	14	1	1	1	170	18.3	4.35	2.32	1	0	0								High	Not Found	Not Found	Not Found	Not Found	Not Found	1
FALSE	High	Master Protein	AT4G26970.1	aconitase 2	0.002	TRUE	3.21	1	1	1	1	995	108.4	7.15	1.96	1	0	0	0.01	2.66436e-17		200		12.94		Peak Found	High	Not Found	Not Found	Not Found	Not Found	1
FALSE	High	Master Protein	AT1G54410.1	dehydrin family protein	0.002	TRUE	2.984	12	1	1	1	98	10.8	7.21	1.95	1	0	0	1.361	0.561026	64.36	84.7	115.3	56.31		High	Peak Found	Not Found	Not Found	Peak Found	Not Found	1
FALSE	High	Master Protein	AT3G54540.1	general control non-repressible 4	0.006	TRUE	2.446	2	1	1	1	723	80.4	6.32	2	1	0	0								Not Found	High	Not Found	Not Found	Not Found	Not Found	1
FALSE	High	Master Protein	AT2G38750.1	annexin 4	0	TRUE	7.19	7	1	1	1	319	36.2	7.37	3.31	1	0	0	1.503	0.441763	31.32	79.9	120.1		28.41	Not Found	Not Found	Peak Found	High	Peak Found	Peak Found	1
FALSE	Medium	Master Protein	AT3G53900.2	uracil phosphoribosyltransferase	0.021	TRUE	1.543	4	1	1	1	296	32.2	8.95	0	1	0	0	0.01	2.66436e-17		200		38.94		High	Peak Found	Not Found	Not Found	Not Found	Not Found	1
FALSE	Medium	Master Protein	AT3G55800.1	sedoheptulose-bisphosphatase	0.01	TRUE	1.938	3	1	1	1	393	42.4	6.57	0	1	0	0	0.01	2.66436e-17		200		5.18		Peak Found	High	Not Found	Not Found	Not Found	Not Found	1
FALSE	High	Master Protein	AT5G13420.1	Aldolase-type TIM barrel family protein	0.001	TRUE	3.432	3	1	1	1	438	47.7	6.43	2.45	1	0	0								Not Found	High	Not Found	Not Found	Not Found	Not Found	1
FALSE	High	Master Protein	AT5G66120.2	3-dehydroquinate synthase, putative	0.004	TRUE	2.656	3	1	1	1	442	48	7.46	0	1	0	0								High	Not Found	Not Found	Not Found	Not Found	Not Found	1
FALSE	High	Master Protein	AT5G48300.1	ADP glucose pyrophosphorylase 1	0.002	TRUE	2.769	2	1	1	1	520	56.6	6.57	1.73	1	0	0	0.01	2.66436e-17		200		5.65		Peak Found	High	Not Found	Not Found	Not Found	Not Found	1
FALSE	High	Master Protein	AT2G21160.1	Translocon-associated protein (TRAP), alpha subunit	0.002	TRUE	2.778	6	1	1	1	258	28.2	5.21	0	1	0	0	100	2.66436e-17			200		27.75	Not Found	Not Found	Not Found	Peak Found	High	Peak Found	1
FALSE	Medium	Master Protein	AT5G15650.1	reversibly glycosylated polypeptide 2	0.016	TRUE	1.763	3	1	1	1	360	40.9	6.13	0	1	0	0	0.01	2.66436e-17		200		4.75		Peak Found	High	Not Found	Not Found	Not Found	Not Found	1
FALSE	Medium	Master Protein	AT2G37990.1	ribosome biogenesis regulatory protein (RRS1) family protein	0.023	TRUE	1.466	4	1	1	1	318	35.5	9.8	0	1	0	0								Not Found	High	Not Found	Not Found	Not Found	Not Found	1
FALSE	High	Master Protein	AT5G43970.1	translocase of outer membrane 22-V	0.001	TRUE	3.406	11	1	1	1	99	10.4	9.82	1.9	1	0	0	100	2.66436e-17			200		38.49	Not Found	Not Found	Not Found	High	Peak Found	Peak Found	1
FALSE	Medium	Master Protein	AT2G01140.1	Aldolase superfamily protein	0.021	TRUE	1.534	4	1	1	1	391	42.3	8.09	0	1	0	0	0.01	2.66436e-17		200		51.03		Peak Found	High	Peak Found	Not Found	Not Found	Not Found	1
FALSE	High	Master Protein	AT5G20160.2	Ribosomal protein L7Ae/L30e/S12e/Gadd45 family protein	0.002	TRUE	3.081	14	1	1	1	160	17.6	8.15	2	1	0	0	0.01	2.66436e-17		200				High	Not Found	Not Found	Not Found	Not Found	Not Found	1
FALSE	High	Master Protein	AT3G27660.1	oleosin 4	0.007	TRUE	2.171	13	1	1	1	191	20.3	7.58	0	1	0	0	0.01	2.66436e-17		200		72.61		Peak Found	High	Not Found	Not Found	Not Found	Not Found	1
FALSE	Medium	Master Protein	AT4G39040.1	RNA-binding CRS1 / YhbY (CRM) domain protein	0.027	TRUE	1.391	4	1	1	1	296	33.3	6.11	0	1	0	0	0.01	2.66436e-17		200		31.19		Peak Found	High	Not Found	Not Found	Not Found	Not Found	1
FALSE	High	Master Protein	AT1G65260.1	plastid transcriptionally active 4	0.004	TRUE	2.656	3	1	1	1	330	36.4	9.11	1.63	1	0	0	0.185	0.00624541	44.08	168.8	31.2	40.3		High	Peak Found	Not Found	Peak Found	Not Found	Not Found	1
FALSE	High	Master Protein	AT5G11520.1	aspartate aminotransferase 3	0.002	TRUE	2.862	2	1	1	1	449	48.9	9.29	1.67	1	0	0	0.01	2.66436e-17		200		28.61		Peak Found	High	Peak Found	Not Found	Not Found	Not Found	1
FALSE	High	Master Protein	AT4G00570.1	NAD-dependent malic enzyme 2	0.002	TRUE	2.945	3	1	1	1	607	66.6	7.06	0	1	0	0	0.01	2.66436e-17		200		17.03		High	Peak Found	Not Found	Not Found	Not Found	Not Found	1
FALSE	Medium	Master Protein	ATCG00820.1	ribosomal protein S19	0.01	TRUE	1.956	9	1	1	1	92	10.6	10.77	0	1	0	0	0.01	2.66436e-17		200		17.4		Peak Found	High	Not Found	Not Found	Not Found	Not Found	1
FALSE	High	Master Protein	AT5G19690.1	staurosporin and temperature sensitive 3-like A	0.006	TRUE	2.412	1	1	1	1	779	86.1	9	1.76	1	0	0	100	2.66436e-17			200		45.44	Not Found	Not Found	Not Found	Peak Found	High	Peak Found	1
FALSE	High	Master Protein	AT4G35630.1	phosphoserine aminotransferase	0.007	TRUE	2.313	3	1	1	1	430	47.3	8.06	0	1	0	0	0.01	2.66436e-17		200		13.1		Peak Found	High	Not Found	Not Found	Not Found	Not Found	1
FALSE	Medium	Master Protein	AT2G36250.1	Tubulin/FtsZ family protein	0.029	TRUE	1.341	3	1	1	1	478	50.7	5.71	0	1	0	0	0.01	2.66436e-17		200		22.06		Peak Found	High	Not Found	Not Found	Not Found	Not Found	1
FALSE	Medium	Master Protein	AT4G12050.1	Predicted AT-hook DNA-binding family protein	0.021	TRUE	1.525	12	1	1	1	339	35.8	6.95	0	1	0	0	0.01	2.66436e-17		200				Not Found	High	Not Found	Not Found	Not Found	Not Found	1
FALSE	Medium	Master Protein	AT1G55210.1	Disease resistance-responsive (dirigent-like protein) family protein	0.024	TRUE	1.435	6	1	1	1	187	20.6	9.42	0	1	0	0	0.01	2.66436e-17		200		10.59		Peak Found	High	Not Found	Not Found	Not Found	Not Found	1
FALSE	Medium	Master Protein	AT3G22845.1	emp24/gp25L/p24 family/GOLD family protein	0.024	TRUE	1.441	5	1	1	1	214	24.3	6.86	0	1	0	0	0.312	0.103546	65.1	152.4	47.6	6	50.69	Peak Found	High	Not Found	Peak Found	Peak Found	Peak Found	1
FALSE	High	Master Protein	AT2G44790.1	uclacyanin 2	0.006	TRUE	2.463	4	1	1	1	202	20.3	6.28	0	1	0	0	1.265	0.654098	48	88.3	111.7		44.44	Not Found	Not Found	High	Peak Found	Peak Found	Peak Found	1
FALSE	High	Master Protein	AT5G46160.1	Ribosomal protein L14p/L23e family protein	0.002	TRUE	2.882	7	1	1	1	173	18.6	10.76	1.65	1	0	0	100	2.66436e-17			200			Not Found	Not Found	Not Found	Not Found	High	Not Found	1
FALSE	Medium	Master Protein	AT3G53580.1	diaminopimelate epimerase family protein	0.016	TRUE	1.749	3	1	1	1	362	39	5.68	0	1	0	0	0.01	2.66436e-17		200		2.71		High	Peak Found	Not Found	Not Found	Not Found	Not Found	1
FALSE	High	Master Protein	AT4G38130.1	histone deacetylase 1	0.008	TRUE	2.069	3	1	1	1	501	56	5.34	0	1	0	0	100	2.66436e-17			200		59.07	Not Found	Not Found	Not Found	Peak Found	Peak Found	High	1
FALSE	High	Master Protein	AT1G31070.2	N-acetylglucosamine-1-phosphate uridylyltransferase 1	0.004	TRUE	2.609	2	1	1	1	505	56	6.07	0	1	0	0	100	2.66436e-17			200		9.07	Not Found	Not Found	Not Found	High	Peak Found	Peak Found	1
FALSE	Medium	Master Protein	AT3G14210.1	epithiospecifier modifier 1	0.028	TRUE	1.36	2	1	1	1	392	44	7.72	0	1	0	0	0.01	2.66436e-17		200		61.49		High	Peak Found	Not Found	Not Found	Not Found	Not Found	1
FALSE	Medium	Master Protein	AT4G15530.5	pyruvate orthophosphate dikinase	0.027	TRUE	1.376	1	1	1	1	963	105.1	6.38	0	1	0	0	0.01	2.66436e-17		200		11.97		Peak Found	High	Not Found	Not Found	Not Found	Not Found	1
FALSE	Medium	Master Protein	AT1G69740.1	Aldolase superfamily protein	0.023	TRUE	1.451	2	1	1	1	430	46.7	7.31	0	1	0	0	0.01	2.66436e-17		200		18.46		High	Peak Found	Not Found	Not Found	Not Found	Not Found	1
FALSE	High	Master Protein	AT1G02560.1	nuclear encoded CLP protease 5	0.001	TRUE	3.23	5	1	1	1	298	32.3	8.24	2.58	1	0	0	0.01	2.66436e-17		200		90.38		Peak Found	High	Not Found	Not Found	Not Found	Not Found	1
FALSE	High	Master Protein	AT4G08850.1	Leucine-rich repeat receptor-like protein kinase family protein	0	TRUE	3.533	1	1	1	1	1045	115.4	6.27	2.43	1	0	0								High	Not Found	Not Found	Not Found	Not Found	Not Found	1
FALSE	Medium	Master Protein	AT5G64130.3	cAMP-regulated phosphoprotein 19-related protein	0.022	TRUE	1.49	6	1	1	1	140	15.1	7.94	0	1	0	0	0.01	2.66436e-17		200		36.23		High	Peak Found	Not Found	Not Found	Not Found	Not Found	1
FALSE	High	Master Protein	AT4G01700.1	Chitinase family protein	0.005	TRUE	2.535	5	1	1	1	280	31.4	8.82	0	1	0	0								Not Found	High	Not Found	Not Found	Not Found	Not Found	1
FALSE	High	Master Protein	AT3G62220.1	Protein kinase superfamily protein	0	TRUE	4.082	4	1	1	1	361	39	8.29	2.66	1	0	0	0.01	2.66436e-17		200		21.61		High	Peak Found	Not Found	Not Found	Not Found	Not Found	1
FALSE	High	Master Protein	AT3G14990.1	Class I glutamine amidotransferase-like superfamily protein	0	TRUE	4.338	3	1	1	1	392	41.8	5.41	3.17	1	0	0	0.01	2.66436e-17		200		21.6		Peak Found	High	Not Found	Not Found	Not Found	Not Found	1
FALSE	High	Master Protein	AT3G21340.1	Leucine-rich repeat protein kinase family protein	0.007	TRUE	2.388	1	1	1	1	899	100.1	6.42	0	1	0	0	0.01	2.66436e-17		200		16.25		Peak Found	High	Not Found	Not Found	Not Found	Not Found	1
FALSE	Medium	Master Protein	AT1G17650.1	glyoxylate reductase 2	0.017	TRUE	1.696	4	1	1	1	358	37.8	8.44	0	1	0	0	0.01	2.66436e-17		200				High	Not Found	Not Found	Not Found	Not Found	Not Found	1
FALSE	High	Master Protein	AT1G64880.1	Ribosomal protein S5 family protein	0.007	TRUE	2.344	2	1	1	1	515	60.2	7.52	0	1	0	0	100	2.66436e-17			200		38.47	Not Found	Not Found	Not Found	High	Peak Found	Not Found	1
FALSE	High	Master Protein	AT5G09900.3	26S proteasome regulatory subunit, putative (RPN5)	0.004	TRUE	2.586	2	1	1	1	462	52.6	8.24	1.66	1	0	0	2.002	0.175802	78.71	66.6	133.4	92.14	27.66	Peak Found	Peak Found	Peak Found	Peak Found	Not Found	High	1
FALSE	High	Master Protein	AT2G04780.1	FASCICLIN-like arabinoogalactan 7	0.006	TRUE	2.115	4	1	1	1	254	26.8	6.54	1.87	1	0	0	0.381	0.226032	34.12	144.8	55.2		35.75	Not Found	Not Found	Peak Found	Peak Found	Peak Found	High	1
FALSE	High	Master Protein	AT1G09770.1	cell division cycle 5	0.007	TRUE	2.272	1	1	1	1	844	95.7	6.77	0	1	0	0	0.01	2.66436e-17		200		21.01		Peak Found	High	Not Found	Not Found	Not Found	Not Found	1
FALSE	Medium	Master Protein	AT5G49555.1	FAD/NAD(P)-binding oxidoreductase family protein	0.017	TRUE	1.632	4	1	1	1	556	60.5	6.8	0	1	0	0								Not Found	High	Not Found	Not Found	Not Found	Not Found	1
FALSE	High	Master Protein	AT5G59880.1	actin depolymerizing factor 3	0.007	TRUE	2.225	15	1	1	1	139	15.9	6.34	0	1	0	0	0.01	2.66436e-17		200		154.88		Peak Found	High	Peak Found	Not Found	Not Found	Not Found	1
FALSE	High	Master Protein	ATMG00220.1	apocytochrome b	0.005	TRUE	2.558	3	1	1	1	393	44.1	7.27	2.09	1	0	0								Not Found	High	Not Found	Not Found	Not Found	Not Found	1
FALSE	High	Master Protein	AT3G25530.1	glyoxylate reductase 1	0.004	TRUE	2.598	6	1	1	1	289	30.7	6.13	0	1	0	0	0.01	2.66436e-17		200		25.2		High	Peak Found	Not Found	Not Found	Not Found	Not Found	1
FALSE	High	Master Protein	AT3G55960.1	Haloacid dehalogenase-like hydrolase (HAD) superfamily protein	0.002	TRUE	3.227	6	1	1	1	305	34.5	5.33	2.14	1	0	0	100	2.66436e-17			200		64.46	Not Found	Not Found	Not Found	Peak Found	High	Peak Found	1
FALSE	High	Master Protein	AT4G19640.1	Ras-related small GTP-binding family protein	0.007	TRUE	2.171	6	1	1	1	200	21.9	6.19	0	1	0	0	0.01	2.66436e-17		200		25.71		Peak Found	High	Not Found	Not Found	Not Found	Not Found	1
FALSE	High	Master Protein	AT2G37230.1	Tetratricopeptide repeat (TPR)-like superfamily protein	0.002	TRUE	2.94	1	1	1	1	757	85.7	8.78	0	1	0	0	0.01	2.66436e-17		200		10.01		High	Peak Found	Not Found	Not Found	Not Found	Not Found	1
FALSE	High	Master Protein	AT1G09430.1	ATP-citrate lyase A-3	0	TRUE	3.653	3	1	1	1	424	46.9	5.26	1.91	1	0	0	0.625	0.780301	2.92	123.1	76.9	52.58		High	Peak Found	Peak Found	Peak Found	Not Found	Not Found	1
FALSE	High	Master Protein	AT1G63970.1	isoprenoid F	0.01	TRUE	1.979	5	1	1	1	231	24.8	8.79	0	1	0	0	0.01	2.66436e-17		200		2.41		High	Peak Found	Not Found	Not Found	Not Found	Not Found	1
FALSE	Medium	Master Protein	AT5G65810.1	unknown protein; BEST Arabidopsis thaliana protein match is: unknown protein (TAIR:AT3G49720.2); Has 30201 Blast hits to 17322 proteins in 780 species: Archae - 12; Bacteria - 1396; Metazoa - 17338; Fungi - 3422; Plants - 5037; Viruses - 0; Other Eukaryotes - 2996 (source: NCBI BLink).	0.023	TRUE	1.451	7	1	1	1	258	28.3	9.11	0	1	0	0	100	2.66436e-17			200		30.2	Not Found	Not Found	Not Found	High	Peak Found	Peak Found	1
FALSE	High	Master Protein	AT1G10940.2	Protein kinase superfamily protein	0.007	TRUE	2.304	4	1	1	1	371	42.1	5.77	0	1	0	0								Not Found	High	Not Found	Not Found	Not Found	Not Found	1
FALSE	High	Master Protein	AT1G08580.1	unknown protein; Has 39 Blast hits to 39 proteins in 15 species: Archae - 0; Bacteria - 0; Metazoa - 0; Fungi - 0; Plants - 35; Viruses - 0; Other Eukaryotes - 4 (source: NCBI BLink).	0.01	TRUE	1.967	8	1	1	1	123	14	10.37	2	1	0	0	1.112	0.804506	7.96	95.8	104.2	2.85	23.86	Peak Found	Peak Found	Peak Found	High	Peak Found	Peak Found	1
FALSE	Medium	Master Protein	AT5G43830.1	Aluminium induced protein with YGL and LRDR motifs	0.028	TRUE	1.363	3	1	1	1	251	27.5	6.87	1.75	1	0	0	0.01	2.66436e-17		200		9.76		High	Peak Found	Not Found	Not Found	Not Found	Not Found	1
FALSE	Medium	Master Protein	AT5G61120.1	BEST Arabidopsis thaliana protein match is: Polynucleotidyl transferase, ribonuclease H-like superfamily protein (TAIR:AT5G61090.1); Has 125 Blast hits to 115 proteins in 16 species: Archae - 0; Bacteria - 0; Metazoa - 22; Fungi - 0; Plants - 102; Viruses - 0; Other Eukaryotes - 1 (source: NCBI BLink).	0.021	TRUE	1.538	2	1	1	1	426	47.9	10.04	0	1	0	0	0.748	0.917179	38.14	114.4	85.6	30.9	43.25	Peak Found	Peak Found	Not Found	Not Found	High	Peak Found	1
FALSE	Medium	Master Protein	AT1G51660.1	mitogen-activated protein kinase kinase 4	0.023	TRUE	1.474	2	1	1	1	366	40.1	9.35	1.74	1	0	0	0.01	2.66436e-17		200		9.95		High	Peak Found	Not Found	Not Found	Not Found	Not Found	1
FALSE	High	Master Protein	AT2G26890.1	DNAJ heat shock N-terminal domain-containing protein	0.004	TRUE	2.588	0	1	1	1	2554	278.9	6.11	0	1	0	0								Not Found	High	Not Found	Not Found	Not Found	Not Found	1
FALSE	High	Master Protein	AT5G16280.1	Tetratricopeptide repeat (TPR)-like superfamily protein	0.002	TRUE	3.075	2	1	1	1	1272	143.5	6.65	2.56	1	0	0	100	2.66436e-17			200		13	Not Found	Not Found	Not Found	High	Peak Found	Not Found	1
FALSE	High	Master Protein	AT5G52920.1	plastidic pyruvate kinase beta subunit 1	0.006	TRUE	2.483	4	1	1	1	579	63.5	7.03	0	1	0	0								High	Not Found	Not Found	Not Found	Not Found	Not Found	1
FALSE	Medium	Master Protein	AT3G57660.1	nuclear RNA polymerase A1	0.03	TRUE	1.331	1	1	1	1	1670	187.5	6.33	0	1	0	0	0.01	2.66436e-17		200				High	Not Found	Not Found	Not Found	Not Found	Not Found	1
FALSE	High	Master Protein	AT3G06720.1	importin alpha isoform 1	0	TRUE	3.931	3	1	1	1	532	58.6	5.27	2.3	1	0	0	0.01	2.66436e-17		200		23.12		High	Peak Found	Not Found	Not Found	Not Found	Not Found	1
FALSE	High	Master Protein	AT2G31410.1	unknown protein; Has 1719 Blast hits to 1091 proteins in 184 species: Archae - 5; Bacteria - 24; Metazoa - 559; Fungi - 169; Plants - 192; Viruses - 1; Other Eukaryotes - 769 (source: NCBI BLink).	0.006	TRUE	2.409	5	1	1	1	199	22.7	10.11	1.6	1	0	0	1.082	0.824548	19.25	96.1	103.9	18.21		High	Peak Found	Not Found	Not Found	Peak Found	Not Found	1
FALSE	Medium	Master Protein	AT4G26110.1	nucleosome assembly protein1;1	0.022	TRUE	1.5	3	1	1	1	372	43	4.5	0	1	0	0								Not Found	Not Found	Not Found	High	Not Found	Not Found	1
FALSE	High	Master Protein	AT3G27240.1	Cytochrome C1 family	0.001	TRUE	3.392	6	1	1	1	307	33.6	6.13	2.28	1	0	0	100	2.66436e-17			200		64.83	Not Found	Not Found	Not Found	High	Peak Found	Peak Found	1
FALSE	Medium	Master Protein	AT3G20250.1	pumilio 5	0.017	TRUE	1.636	1	1	1	1	961	106.9	5.96	0	1	0	0	0.01	2.66436e-17		200		23.64		High	Peak Found	Not Found	Not Found	Not Found	Not Found	1
FALSE	Medium	Master Protein	AT3G18790.1	FUNCTIONS IN: molecular_function unknown; INVOLVED IN: biological_process unknown; LOCATED IN: chloroplast; EXPRESSED IN: 22 plant structures; EXPRESSED DURING: 13 growth stages; CONTAINS InterPro DOMAIN/s: Isy1-like splicing (InterPro:IPR009360); Has 1147 Blast hits to 965 proteins in 236 species: Archae - 12; Bacteria - 13; Metazoa - 351; Fungi - 230; Plants - 49; Viruses - 9; Other Eukaryotes …	0.017	TRUE	1.67	3	1	1	1	300	35.4	6.84	0	1	0	0	0.01	2.66436e-17		200		65.22		Peak Found	High	Not Found	Not Found	Not Found	Not Found	1
FALSE	High	Master Protein	AT2G31390.1	pfkB-like carbohydrate kinase family protein	0.006	TRUE	2.516	5	1	1	1	325	35.3	5.49	0	1	0	0	0.01	2.66436e-17		200		2.33		Peak Found	High	Not Found	Not Found	Not Found	Not Found	1
FALSE	Medium	Master Protein	AT1G03100.1	Pentatricopeptide repeat (PPR) superfamily protein	0.024	TRUE	1.412	1	1	1	1	793	89.2	8.79	2.17	1	0	0	0.01	2.66436e-17		200		16.37		Peak Found	High	Not Found	Not Found	Not Found	Not Found	1
FALSE	Medium	Master Protein	AT5G27120.1	NOP56-like pre RNA processing ribonucleoprotein	0.024	TRUE	1.407	3	1	1	1	533	58.7	9.28	0	1	0	0	0.01	2.66436e-17		200		37		Peak Found	High	Not Found	Not Found	Not Found	Not Found	1
FALSE	High	Master Protein	AT5G40370.2	Glutaredoxin family protein	0	TRUE	3.965	10	1	1	1	136	14.9	5.87	2.23	1	0	0	0.01	2.66436e-17		200		54.79		High	Peak Found	Not Found	Not Found	Not Found	Not Found	1
FALSE	Medium	Master Protein	AT4G35060.1	Heavy metal transport/detoxification superfamily protein	0.011	TRUE	1.877	7	1	1	1	153	17.2	8.18	0	1	0	0	0.01	2.66436e-17		200		44.41		High	Peak Found	Not Found	Not Found	Not Found	Not Found	1
FALSE	High	Master Protein	AT1G70770.1	Protein of unknown function DUF2359, transmembrane	0.001	TRUE	3.258	2	1	1	1	610	66.8	8.88	0	1	0	0	100	2.66436e-17			200		51.66	Not Found	Not Found	Not Found	High	Peak Found	Peak Found	1
FALSE	High	Master Protein	AT5G12470.1	Protein of unknown function (DUF3411)	0	TRUE	3.597	3	1	1	1	386	41.3	7.43	2.08	1	0	0	0.318	0.113015	86.98	151.7	48.3		71.69	Peak Found	Not Found	Not Found	High	Peak Found	Peak Found	1
FALSE	Medium	Master Protein	AT5G08530.1	51 kDa subunit of complex I	0.025	TRUE	1.396	5	1	1	1	486	53.4	8.16	0	1	0	0								Not Found	High	Not Found	Not Found	Not Found	Not Found	1
FALSE	Medium	Master Protein	AT2G31570.1	glutathione peroxidase 2	0.01	TRUE	1.95	8	1	1	1	169	18.9	5.72	0	1	0	0	0.01	2.66436e-17		200		0.52		High	Peak Found	Not Found	Not Found	Not Found	Not Found	1
FALSE	Medium	Master Protein	AT3G61570.1	GRIP-related ARF-binding domain-containing protein 1	0.016	TRUE	1.735	1	1	1	1	712	81.7	6.32	0	1	0	0	1.299	0.61932	49.76	90.5	109.5	47.98	33.21	Not Found	High	Peak Found	Peak Found	Peak Found	Peak Found	1
FALSE	Medium	Master Protein	AT3G11730.1	Ras-related small GTP-binding family protein	0.017	TRUE	1.68	8	1	1	1	205	22.7	5.27	0	1	0	0	100	2.66436e-17			200		25.68	Not Found	Not Found	Not Found	Peak Found	High	Peak Found	1
FALSE	High	Master Protein	AT5G47030.1	ATPase, F1 complex, delta/epsilon subunit	0.007	TRUE	2.188	5	1	1	1	203	21.5	6.7	1.65	1	0	0	1.337	0.584075	46.65	85.6	114.4	44.19	6.27	Peak Found	Peak Found	Not Found	Peak Found	High	Not Found	1
FALSE	Medium	Master Protein	AT4G25190.2	Family of unknown function (DUF566)	0.028	TRUE	1.368	3	1	1	1	395	44.3	10.04	0	1	0	0	0.01	2.66436e-17		200		13.26		High	Peak Found	Not Found	Not Found	Not Found	Not Found	1
FALSE	High	Master Protein	AT3G18600.1	P-loop containing nucleoside triphosphate hydrolases superfamily protein	0.007	TRUE	2.361	2	1	1	1	568	63.8	9.25	0	1	0	0	0.754	0.923159	63.61	123	77	51.22	48.93	Peak Found	Peak Found	Peak Found	Peak Found	Not Found	High	1
FALSE	High	Master Protein	AT3G20000.1	translocase of the outer mitochondrial membrane 40	0.002	TRUE	2.823	6	1	1	1	309	34.2	6.81	2.4	1	0	0								Not Found	Not Found	Not Found	High	Not Found	Not Found	1
FALSE	Medium	Master Protein	AT5G14200.1	isopropylmalate dehydrogenase 1	0.028	TRUE	1.367	2	1	1	1	409	44.1	6.01	0	1	0	0	0.01	2.66436e-17		200		28.58		Peak Found	High	Not Found	Not Found	Not Found	Not Found	1
FALSE	High	Master Protein	AT4G27080.2	PDI-like 5-4	0.01	TRUE	2.027	2	1	1	1	532	59.6	6.98	0	1	0	0								Not Found	Not Found	Not Found	Not Found	High	Not Found	1
FALSE	Medium	Master Protein	AT1G16860.1	Ubiquitin-specific protease family C19-related protein	0.016	TRUE	1.709	4	1	1	1	474	50.6	9.61	0	1	0	0	0.01	2.66436e-17		200		51.76		High	Peak Found	Not Found	Not Found	Not Found	Not Found	1
FALSE	High	Master Protein	AT3G22330.1	putative mitochondrial RNA helicase 2	0.007	TRUE	2.268	2	1	1	1	616	65.3	9.29	1.61	1	0	0	0.446	0.371717	85.21	147.1	52.9	91.38	43.22	Peak Found	Peak Found	Not Found	High	Peak Found	Peak Found	1
FALSE	Medium	Master Protein	AT1G22840.1	CYTOCHROME C-1	0.029	TRUE	1.338	10	1	1	1	114	12.4	9.31	0	1	0	0	0.01	2.66436e-17		200				Not Found	High	Not Found	Not Found	Not Found	Not Found	1
FALSE	High	Master Protein	AT3G22600.1	Bifunctional inhibitor/lipid-transfer protein/seed storage 2S albumin superfamily protein	0.007	TRUE	2.33	6	1	1	1	170	17.3	5.19	0	1	0	0	0.01	2.66436e-17		200		34.03		Peak Found	High	Peak Found	Not Found	Not Found	Not Found	1
FALSE	Medium	Master Protein	AT3G11450.1	DnaJ domain ;Myb-like DNA-binding domain	0.018	TRUE	1.583	2	1	1	1	647	73.9	8.5	0	1	0	0								Not Found	High	Not Found	Not Found	Not Found	Not Found	1
FALSE	Medium	Master Protein	AT1G53240.1	Lactate/malate dehydrogenase family protein	0.018	TRUE	1.587	4	1	1	1	341	35.8	8.35	0	1	0	0	0.01	2.66436e-17		200		33.36		High	Peak Found	Peak Found	Not Found	Not Found	Not Found	1
FALSE	Medium	Master Protein	AT5G19820.1	ARM repeat superfamily protein	0.028	TRUE	1.365	1	1	1	1	1116	123.7	4.87	0	1	0	0	0.01	2.66436e-17		200		7.62		High	Peak Found	Not Found	Not Found	Not Found	Not Found	1
FALSE	High	Master Protein	AT4G34460.1	GTP binding protein beta 1	0.002	TRUE	2.918	3	1	1	1	377	41	7.24	1.99	1	0	0	0.01	2.66436e-17		200		35.73		High	Peak Found	Not Found	Not Found	Not Found	Not Found	1
FALSE	High	Master Protein	AT2G47510.1	fumarase 1	0.002	TRUE	3.151	2	1	1	1	492	53	7.88	1.7	1	0	0	0.01	2.66436e-17		200		0.58		Peak Found	High	Not Found	Not Found	Not Found	Not Found	1
FALSE	Medium	Master Protein	AT3G49110.1	peroxidase CA	0.023	TRUE	1.453	2	1	1	1	354	38.9	6.87	1.71	1	0	0	0.01	2.66436e-17		200				Not Found	Not Found	High	Not Found	Not Found	Not Found	1
FALSE	Medium	Master Protein	AT4G13780.1	methionine--tRNA ligase, putative / methionyl-tRNA synthetase, putative / MetRS, putative	0.023	TRUE	1.472	2	1	1	1	797	89.8	7.01	0	1	0	0	0.01	2.66436e-17		200		0.46		Peak Found	High	Not Found	Not Found	Not Found	Not Found	1
FALSE	High	Master Protein	ATCG00130.1	ATPase, F0 complex, subunit B/B', bacterial/chloroplast	0.007	TRUE	2.165	5	1	1	1	184	21	8.13	1.86	1	0	0	0.01	2.66436e-17		200		34.77		High	Peak Found	Peak Found	Not Found	Not Found	Not Found	1
FALSE	Medium	Master Protein	AT2G32080.1	purin-rich alpha 1	0.012	TRUE	1.84	6	1	1	1	296	32.2	6.13	0	1	0	0								High	Not Found	Not Found	Not Found	Not Found	Not Found	1
FALSE	High	Master Protein	AT2G30970.1	aspartate aminotransferase 1	0.004	TRUE	2.717	6	1	1	1	430	47.7	8.19	2.75	1	0	0								Not Found	High	Not Found	Not Found	Not Found	Not Found	1
FALSE	Medium	Master Protein	AT3G15080.1	Polynucleotidyl transferase, ribonuclease H-like superfamily protein	0.029	TRUE	1.339	11	1	1	1	275	31.1	9.92	0	1	0	0	100	2.66436e-17			200		2.88	Not Found	Not Found	Not Found	Not Found	High	Peak Found	1
FALSE	High	Master Protein	AT1G67680.1	SRP72 RNA-binding domain	0.008	TRUE	2.069	2	1	1	1	664	73	8.82	0	1	0	0	0.01	2.66436e-17		200		21.32		Peak Found	High	Not Found	Not Found	Not Found	Not Found	1
FALSE	Medium	Master Protein	AT2G20420.1	ATP citrate lyase (ACL) family protein	0.02	TRUE	1.546	3	1	1	1	421	45.3	6.71	0	1	0	0	0.01	2.66436e-17		200		14.78		Peak Found	High	Not Found	Not Found	Not Found	Not Found	1
FALSE	Medium	Master Protein	AT5G20490.1	Myosin family protein with Dil domain	0.03	TRUE	1.335	1	1	1	1	1545	174.9	8.25	0	1	0	0	0.01	2.66436e-17		200		4.15		Peak Found	High	Not Found	Not Found	Not Found	Not Found	1
FALSE	High	Master Protein	AT5G63400.1	adenylate kinase 1	0	TRUE	3.547	6	1	1	1	246	26.9	7.36	1.95	1	0	0	0.01	2.66436e-17		200		28.45		Peak Found	High	Not Found	Not Found	Not Found	Not Found	1
FALSE	High	Master Protein	AT2G44160.1	methylenetetrahydrofolate reductase 2	0	TRUE	3.789	3	1	1	1	594	66.8	5.5	2.5	1	0	0	0.01	2.66436e-17		200		31.08		High	Peak Found	Not Found	Not Found	Not Found	Not Found	1
FALSE	Medium	Master Protein	AT4G14030.1	selenium-binding protein 1	0.024	TRUE	1.397	3	1	1	1	490	54	5.67	0	1	0	0	0.01	2.66436e-17		200		25.18		High	Peak Found	Not Found	Not Found	Not Found	Not Found	1
FALSE	High	Master Protein	AT4G22670.1	HSP70-interacting protein 1	0.008	TRUE	2.078	4	1	1	1	441	46.6	4.93	0	1	0	0	0.01	2.66436e-17		200		4.21		Peak Found	High	Not Found	Not Found	Not Found	Not Found	1
FALSE	High	Master Protein	AT2G17420.1	NADPH-dependent thioredoxin reductase A	0.002	TRUE	2.92	4	1	1	1	378	40	6.7	0	1	0	0								High	Not Found	Not Found	Not Found	Not Found	Not Found	1
FALSE	High	Master Protein	AT5G63420.1	RNA-metabolising metallo-beta-lactamase family protein	0.004	TRUE	2.746	1	1	1	1	911	100.5	8.22	0	1	0	0	0.01	2.66436e-17		200				High	Not Found	Not Found	Not Found	Not Found	Not Found	1
FALSE	High	Master Protein	AT1G55500.2	evolutionarily conserved C-terminal region 4	0.006	TRUE	2.115	3	1	1	1	599	65.9	7.72	0	1	0	0	0.01	2.66436e-17		200		14.71		High	Peak Found	Not Found	Not Found	Not Found	Not Found	1
FALSE	High	Master Protein	AT1G14980.1	chaperonin 10	0.007	TRUE	2.211	9	1	1	1	98	10.8	7.42	1.65	1	0	0	14.033	6.73304e-08	12.47	13.3	186.7	11.85		Peak Found	High	Not Found	Not Found	Peak Found	Not Found	1
FALSE	High	Master Protein	AT1G23820.1	spermidine synthase 1	0.001	TRUE	3.399	3	1	1	1	378	41.7	5.17	2.11	1	0	0								High	Not Found	Not Found	Not Found	Not Found	Not Found	1
FALSE	High	Master Protein	AT1G64650.1	Major facilitator superfamily protein	0.007	TRUE	2.163	2	1	1	1	462	50.6	6.67	1.77	1	0	0	0.342	0.152293	49.87	149	51	52.96	25.6	High	Peak Found	Not Found	Peak Found	Not Found	Peak Found	1
FALSE	High	Master Protein	AT3G10860.1	Cytochrome b-c1 complex, subunit 8 protein	0.004	TRUE	2.592	17	1	1	1	72	8.5	9.48	1.75	1	0	0	100	2.66436e-17			200		45.76	Not Found	Not Found	Not Found	Peak Found	High	Peak Found	1
FALSE	Medium	Master Protein	AT4G11600.1	glutathione peroxidase 6	0.027	TRUE	1.387	4	1	1	1	232	25.6	9.35	0	1	0	0	0.01	2.66436e-17		200		7.13		Peak Found	High	Not Found	Not Found	Not Found	Not Found	1
FALSE	High	Master Protein	AT1G65980.1	thioredoxin-dependent peroxidase 1	0.006	TRUE	2.399	6	1	1	1	162	17.4	5.36	1.65	1	0	0	0.01	2.66436e-17		200		0.24		High	Peak Found	Not Found	Not Found	Not Found	Not Found	1
FALSE	High	Master Protein	AT1G60780.1	Clathrin adaptor complexes medium subunit family protein	0.007	TRUE	2.374	4	1	1	1	428	49	6.37	0	1	0	0								Not Found	High	Not Found	Not Found	Not Found	Not Found	1
FALSE	High	Master Protein	AT5G45600.1	YEATS family protein	0	TRUE	3.486	9	1	1	1	268	30.2	7.02	2.89	1	0	0								Not Found	High	Not Found	Not Found	Not Found	Not Found	1
FALSE	Medium	Master Protein	AT3G04790.1	Ribose 5-phosphate isomerase, type A protein	0.012	TRUE	1.866	5	1	1	1	276	29.3	6.02	0	1	0	0	0.01	2.66436e-17		200		23.13		High	Peak Found	Not Found	Not Found	Not Found	Not Found	1
FALSE	High	Master Protein	AT5G17310.2	UDP-glucose pyrophosphorylase 2	0	TRUE	3.873	3	1	1	1	470	51.9	6.01	1.96	1	0	0	0.01	2.66436e-17		200		11.91		Peak Found	High	Not Found	Not Found	Not Found	Not Found	1
FALSE	High	Master Protein	AT5G44610.1	microtubule-associated protein 18	0.002	TRUE	2.85	5	1	1	1	168	18.5	4.87	2.11	1	0	0	0.583	0.694152	14.86	126.3	73.7	14.11		Peak Found	High	Not Found	Not Found	Peak Found	Not Found	1
FALSE	High	Master Protein	AT3G19450.1	GroES-like zinc-binding alcohol dehydrogenase family protein	0.002	TRUE	3.189	3	1	1	1	365	39.1	5.55	0	1	0	0								Not Found	Not Found	High	Not Found	Not Found	Not Found	1
FALSE	High	Master Protein	AT5G40420.1	oleosin 2	0.002	TRUE	3.074	6	1	1	1	199	21.3	9.36	2.19	1	0	0	0.326	0.12473	8.34	150.9	49.1		7.95	Not Found	Not Found	High	Not Found	Peak Found	Peak Found	1
FALSE	High	Master Protein	AT2G27389.1	unknown protein; LOCATED IN: endomembrane system.	0.01	TRUE	2.025	13	1	1	1	186	17.8	9.06	0	1	0	0	2.11	0.144773	38.58	64.3	135.7		35.61	Not Found	Not Found	Peak Found	High	Peak Found	Not Found	1
FALSE	High	Master Protein	AT1G54580.1	acyl carrier protein 2	0.004	TRUE	2.696	7	1	1	1	136	14.5	5.31	2.31	1	0	0	0.444	0.36727	53.89	145.2	54.8	29.64	54.31	Peak Found	High	Peak Found	Not Found	Peak Found	Peak Found	1
FALSE	High	Master Protein	AT1G72550.1	tRNA synthetase beta subunit family protein	0.007	TRUE	2.308	2	1	1	1	598	67.5	5.3	1.9	1	0	0	0.01	2.66436e-17		200		42.1		Peak Found	High	Not Found	Not Found	Not Found	Not Found	1
FALSE	Medium	Master Protein	AT4G18070.1	unknown protein; BEST Arabidopsis thaliana protein match is: unknown protein (TAIR:AT1G29530.1); Has 30201 Blast hits to 17322 proteins in 780 species: Archae - 12; Bacteria - 1396; Metazoa - 17338; Fungi - 3422; Plants - 5037; Viruses - 0; Other Eukaryotes - 2996 (source: NCBI BLink).	0.012	TRUE	1.838	6	1	1	1	262	27.8	4.6	0	1	0	0	100	2.66436e-17			200		56.33	Not Found	Not Found	Not Found	Peak Found	High	Peak Found	1
FALSE	Medium	Master Protein	AT1G44910.1	pre-mRNA-processing protein 40A	0.017	TRUE	1.642	1	1	1	1	958	109.3	6.48	0	1	0	0								Not Found	High	Not Found	Not Found	Not Found	Not Found	1
FALSE	Medium	Master Protein	AT3G27160.1	Ribosomal protein S21 family protein	0.017	TRUE	1.598	5	1	1	1	183	20.9	9.39	1.83	1	0	0	0.828	0.996181	44.76	109.4	90.6	22.47	50.9	Peak Found	Peak Found	Peak Found	High	Peak Found	Peak Found	1
FALSE	Medium	Master Protein	AT3G12750.1	zinc transporter 1 precursor	0.016	TRUE	1.793	10	1	1	1	355	37.8	6.71	0	1	0	0								Not Found	Not Found	Not Found	Not Found	Not Found	High	1
FALSE	High	Master Protein	AT2G30200.1	catalytics;transferases;[acyl-carrier-protein] S-malonyltransferases;binding	0.01	TRUE	2.018	3	1	1	1	393	41.5	8.56	1.81	1	0	0								High	Not Found	Not Found	Not Found	Not Found	Not Found	1
FALSE	High	Master Protein	AT4G34230.1	cinnamyl alcohol dehydrogenase 5	0.01	TRUE	2.02	3	1	1	1	357	38.7	5.67	0	1	0	0	0.01	2.66436e-17		200		59.64		High	Peak Found	Not Found	Not Found	Not Found	Not Found	1
FALSE	Medium	Master Protein	AT4G17140.3	pleckstrin homology (PH) domain-containing protein	0.019	TRUE	1.551	0	1	1	1	4219	470.9	5.99	0	1	0	0	0.01	2.66436e-17		200		0.1		High	Peak Found	Not Found	Not Found	Not Found	Not Found	1
FALSE	High	Master Protein	AT3G01780.1	ARM repeat superfamily protein	0.006	TRUE	2.098	1	1	1	1	1176	130.8	5.96	0	1	0	0	0.168	0.00336613	58.5	171.2	28.8	65.46	38.63	Not Found	High	Peak Found	Peak Found	Not Found	Peak Found	1
FALSE	Medium	Master Protein	AT5G54670.1	kinesin 3	0.03	TRUE	1.327	1	1	1	1	754	85	6.2	0	1	0	0	0.224	0.0204088	32	163.3	36.7		29.83	Not Found	Not Found	High	Peak Found	Not Found	Peak Found	1
FALSE	High	Master Protein	AT2G43230.2	Protein kinase superfamily protein	0.007	TRUE	2.245	2	1	1	1	440	49.2	9.42	1.82	1	0	0	0.01	2.66436e-17		200		40.06		High	Peak Found	Not Found	Not Found	Not Found	Not Found	1
FALSE	Medium	Master Protein	AT1G14700.1	purple acid phosphatase 3	0.017	TRUE	1.599	6	1	1	1	366	42	6.77	0	1	0	0	0.01	2.66436e-17		200		19.62		Peak Found	High	Not Found	Not Found	Not Found	Not Found	1
FALSE	Medium	Master Protein	AT5G51550.1	EXORDIUM like 3	0.021	TRUE	1.526	3	1	1	1	337	36.8	8.7	1.89	1	0	0	0.309	0.0994054	18.28	151.5	48.5	20.67	17.94	High	Peak Found	Peak Found	Peak Found	Peak Found	Not Found	1

## Sheet: Primers
S1 Table: primers used in this study
SALK_089971 LP	ATCATTATCAGGCACGTCAGG		Tip1-4
SALK_089971 RP	TTTTGATTCGTTCATATTCCATTG
SALK_020996 LP	TCTGTGCAACATGCAAGGTAC		Tip1-3
SALK_020996 RP	CGAAAGAGCAGCCTTTGTATG
